# Supplementary material for: The long noncoding RNA nHOTAIRM1 is necessary for differentiation and activity of iPSC-derived spinal motor neurons
Source: Cell Death Dis. 2023 Nov 14;14(11):741. doi: 10.1038/s41419-023-06196-y (PMC10646148; doi:10.1038/s41419-023-06196-y)
Supplement: Supplementary file 1 — Data Set 1 [file 41419_2023_6196_MOESM1_ESM.xlsx]

## Sheet: Total expressed genes
LogFC	pvalue	padj	geneID	geneName	geneType	MeanWT	MeanKO	WT1	WT2	WT3	KO1	KO2	KO3
6.292	0	0	ENSG00000162998	FRZB	protein_coding	83.7813	6556.75	93.2486	82.3892	75.7061	6198.68	6905.7	6565.87
5.94468	0	0	ENSG00000146250	PRSS35	protein_coding	36.0081	2217.01	41.9699	36.4322	29.6222	2174.96	2182.68	2293.39
5.58233	0	0	ENSG00000168743	NPNT	protein_coding	74.5347	3594.12	75.3598	72.87	75.3745	3759.45	3270.91	3751.99
4.78924	0	0	ENSG00000171992	SYNPO	protein_coding	237.547	6599.73	214.236	240.706	257.699	6778.51	6775.65	6245.03
4.41387	0	0	ENSG00000147257	GPC3	protein_coding	233.074	4993.13	193.24	248.588	257.395	5116.06	5377.87	4485.46
4.14569	0	0	ENSG00000168542	COL3A1	protein_coding	10655.1	187616	9812.28	11751	10401.9	191251	193241	178357
4.05297	0	0	ENSG00000164125	GASK1B	protein_coding	198.899	3303.95	181.846	221.705	193.146	3412.14	3068.07	3431.63
3.91646	0	0	ENSG00000089472	HEPH	protein_coding	219.895	3332.21	202.269	224.459	232.958	3380.66	3480.29	3135.67
3.81612	0	0	ENSG00000107796	ACTA2	protein_coding	2120.91	29957.4	2083.45	2045.95	2233.34	30263.4	32209.3	27399.6
3.68011	0	0	ENSG00000159251	ACTC1	protein_coding	649.581	8352.43	621.171	631.711	695.861	8093.34	9121.7	7842.24
3.64604	0	0	ENSG00000147883	CDKN2B	protein_coding	391.783	4927.8	375.549	409.412	390.386	5372.8	4550.98	4859.62
3.50667	0	0	ENSG00000020181	ADGRA2	protein_coding	468.869	5349.92	445.894	455.351	505.362	5469.12	5479.31	5101.32
3.05701	0	0	ENSG00000113140	SPARC	protein_coding	11989.4	100151	11860.1	12465	11643.2	95250.7	107023	98181.1
2.88822	0	0	ENSG00000102024	PLS3	protein_coding	1259.07	9340.02	1296.93	1251.03	1229.24	9394.31	9671.24	8954.5
5.24515	3.10521e-301	3.41925e-298	ENSG00000172403	SYNPO2	protein_coding	145.185	5537.34	118.25	178.956	138.351	6038.09	4618.01	5955.91
3.42419	1.35644e-279	1.40027e-276	ENSG00000139329	LUM	protein_coding	491.291	5292.87	495.718	444.97	533.185	5105.12	5747.82	5025.66
2.70429	2.38036e-271	2.31273e-268	ENSG00000140545	MFGE8	protein_coding	737.571	4817.99	700.651	747.455	764.606	4685.13	4907.3	4861.54
3.12145	7.4259e-268	6.81409e-265	ENSG00000041982	TNC	protein_coding	2458.25	21523.2	2277.12	2455.22	2642.4	23895.6	20471.4	20202.7
3.35038	3.30309e-265	2.87143e-262	ENSG00000104332	SFRP1	protein_coding	285.639	2926.51	285.2	271.28	300.437	2964.22	3074.12	2741.18
3.19282	7.83359e-265	6.46937e-262	ENSG00000163017	ACTG2	protein_coding	995.837	9141.93	1001.15	926.115	1060.25	9582.53	9669.12	8174.15
2.44914	1.12862e-263	8.87683e-261	ENSG00000130635	COL5A1	protein_coding	5119.74	28027.6	5031.15	5481.83	4846.26	28898.4	27690.7	27493.9
2.12042	1.25717e-255	9.43845e-253	ENSG00000135074	ADAM19	protein_coding	2877.85	12536.8	2838.65	2933.55	2861.36	12249.9	12723.8	12636.7
2.57143	3.12206e-255	2.24205e-252	ENSG00000124762	CDKN1A	protein_coding	1885.65	11243	1966.14	1852.28	1838.54	10577.1	11974	11177.8
4.19414	2.63161e-248	1.8111e-245	ENSG00000115380	EFEMP1	protein_coding	111.291	2028.71	132.422	96.6314	104.819	1985.64	2144.98	1955.5
2.60259	1.22993e-243	8.12591e-241	ENSG00000118971	CCND2	protein_coding	699.099	4256.42	733.187	699.113	664.996	4298.38	4310.57	4160.3
2.73448	4.75035e-234	3.01775e-231	ENSG00000106211	HSPB1	protein_coding	977.896	6529.82	994.59	935.395	1003.7	6562.97	6998.51	6027.98
2.52707	1.29424e-233	7.91737e-231	ENSG00000163430	FSTL1	protein_coding	5833.18	33770.1	5386.22	6417.47	5695.83	33933.9	33306	34070.3
3.42067	1.09988e-231	6.48814e-229	ENSG00000168672	LRATD2	protein_coding	218.9	2355.76	191.541	221.614	243.546	2310.24	2371.7	2385.33
4.87062	1.40988e-231	8.03001e-229	ENSG00000185559	DLK1	protein_coding	83.6665	2460.13	85.172	72.4338	93.3936	2360.79	2912.03	2107.58
2.97275	1.97244e-231	1.08596e-228	ENSG00000130176	CNN1	protein_coding	443.613	3495.5	452.688	441.424	436.728	3529.22	3733.82	3223.44
4.47187	1.63114e-230	8.69084e-228	ENSG00000118503	TNFAIP3	protein_coding	75.6116	1677.19	60.7587	82.2072	83.8689	1807.25	1620.23	1604.08
4.99894	4.49989e-230	2.32265e-227	ENSG00000187955	COL14A1	protein_coding	76.8464	2461.61	50.7674	91.0639	88.7078	2581.52	2229.69	2573.61
2.36333	1.85902e-229	9.30469e-227	ENSG00000134871	COL4A2	protein_coding	7026.87	36263.1	6526.61	7304.16	7249.85	38166.5	35011.3	35611.4
2.7315	3.90222e-229	1.89568e-226	ENSG00000135919	SERPINE2	protein_coding	1119.31	7455.66	1208.77	1091.16	1058	7648.86	7796.8	6921.32
2.76623	9.92756e-229	4.68496e-226	ENSG00000137573	SULF1	protein_coding	974.351	6659.12	994.204	1022.36	906.49	7178.4	6570.09	6228.88
4.34659	2.28087e-228	1.04647e-225	ENSG00000107562	CXCL12	protein_coding	130.52	2671.43	114.757	150.608	126.196	2778.91	2957.67	2277.7
2.18133	3.99723e-228	1.78438e-225	ENSG00000140416	TPM1	protein_coding	6705.34	30502.4	6403.64	6697.93	7014.46	31150	31224.7	29132.5
3.48912	5.42126e-225	2.35639e-222	ENSG00000124920	MYRF	protein_coding	192.995	2174.84	165.447	210.187	203.35	2207	2108.43	2209.1
3.56904	9.70098e-215	4.10849e-212	ENSG00000151468	CCDC3	protein_coding	158.697	1888.71	159.26	156.817	160.013	1756.28	2068.61	1841.25
4.61611	2.59117e-213	1.06996e-210	ENSG00000071967	CYBRD1	protein_coding	57.4886	1372.71	72.4093	51.595	48.4614	1328.5	1410.14	1379.47
2.63621	3.7879e-208	1.52597e-205	ENSG00000127863	TNFRSF19	protein_coding	455.864	2845.19	429.527	483.207	454.859	2871.09	2837.79	2826.68
2.64665	1.77059e-206	6.96304e-204	ENSG00000111057	KRT18	protein_coding	1278.83	8040.43	1211.13	1247.83	1377.53	7790.36	8734.21	7596.71
2.93442	2.29971e-205	8.83355e-203	ENSG00000136205	TNS3	protein_coding	314.082	2412.68	301.058	345.104	296.084	2469.56	2353.46	2415.01
2.05268	3.076e-205	1.15469e-202	ENSG00000187498	COL4A1	protein_coding	10327.1	42956.7	9714.67	10882.1	10384.7	43372.9	41918.9	43578.5
3.85564	3.56231e-204	1.30752e-201	ENSG00000167244	IGF2	protein_coding	1099.13	15992.3	993.998	1364.04	939.35	16835.6	16972	14169.4
6.56462	9.96356e-204	3.57757e-201	ENSG00000112562	SMOC2	protein_coding	16.4406	1570.01	18.2057	11.7242	19.3918	1546.79	1673.29	1489.95
4.465	1.44788e-200	5.08822e-198	ENSG00000106631	MYL7	protein_coding	63.5179	1413.5	63.4621	52.0544	75.0372	1372.31	1526.83	1341.35
3.44986	1.12049e-196	3.85565e-194	ENSG00000189184	PCDH18	protein_coding	223.313	2455.85	216.322	263.156	190.461	2540.71	2379.29	2447.53
2.02869	1.5689e-196	5.28847e-194	ENSG00000072110	ACTN1	protein_coding	2938.07	12025	2825.12	2899.76	3089.31	12373.8	11886.7	11814.6
2.66901	3.86129e-192	1.27554e-189	ENSG00000164574	GALNT10	protein_coding	584.136	3721.5	585.39	607.803	559.215	3440.08	3726.39	3998.02
3.92969	3.86435e-191	1.25152e-188	ENSG00000154553	PDLIM3	protein_coding	102.963	1583.44	87.4224	113.522	107.945	1679.22	1648.19	1422.91
1.90375	1.03561e-190	3.28946e-188	ENSG00000196924	FLNA	protein_coding	10971.9	41166.4	10749.6	11306.1	10860	42957	41265.4	39276.8
2.46961	1.76672e-189	5.50583e-187	ENSG00000134247	PTGFRN	protein_coding	990.596	5511.42	893.734	1035.1	1042.95	5683.72	5526.67	5323.86
2.90092	4.02412e-188	1.23086e-185	ENSG00000131378	RFTN1	protein_coding	373.55	2800.73	385.078	346.271	389.3	2767.99	3029.55	2604.64
2.648	2.67823e-187	8.04298e-185	ENSG00000157227	MMP14	protein_coding	1505.94	9475.11	1385.04	1712.76	1420.02	9826.33	9399.56	9199.44
2.37652	2.37755e-186	7.01249e-184	ENSG00000170421	KRT8	protein_coding	4043.46	21064.8	4134.53	3888.23	4107.61	19824.6	23338.1	20031.6
2.44719	3.77163e-186	1.09291e-183	ENSG00000150687	PRSS23	protein_coding	1482.74	8117.19	1474.52	1339.7	1634	8054.95	8218.87	8077.74
2.81408	4.58296e-186	1.30512e-183	ENSG00000101384	JAG1	protein_coding	838.537	5932.59	784.242	852.977	878.391	6648.18	5774.85	5374.75
2.77352	1.01997e-185	2.85539e-183	ENSG00000149948	HMGA2	protein_coding	631.901	4346.62	581.278	644.15	670.275	4733.84	4323.01	3983.02
2.6641	1.71261e-185	4.71453e-183	ENSG00000204262	COL5A2	protein_coding	3118.63	19855.9	2944.15	3589.1	2822.64	19840.8	19873	19854
2.39315	1.84628e-185	4.99919e-183	ENSG00000149591	TAGLN	protein_coding	9066.77	47842.1	8986.8	8457.56	9755.95	46238.7	52071.1	45216.5
3.24453	1.5451e-182	4.1162e-180	ENSG00000100979	PLTP	protein_coding	167.551	1594.03	163.365	174.727	164.562	1538.74	1715.7	1527.67
3.61961	3.89956e-182	1.02236e-179	ENSG00000166033	HTRA1	protein_coding	134.805	1664.79	137.602	119.89	146.923	1572.27	1843.15	1578.96
7.65935	3.97532e-182	1.02594e-179	ENSG00000077274	CAPN6	protein_coding	9.72014	2015.8	7.45539	6.06689	15.6381	1889.66	2040.33	2117.42
2.60319	5.41403e-181	1.37575e-178	ENSG00000163346	PBXIP1	protein_coding	354.505	2163.31	340.722	362.406	360.387	2146.12	2232.57	2111.23
4.12323	2.43367e-179	6.09045e-177	ENSG00000143248	RGS5	protein_coding	177.838	3097.9	215.926	128.368	189.22	3407.38	2899.17	2987.15
2.775	1.05181e-178	2.59294e-176	ENSG00000116729	WLS	protein_coding	401.587	2761.54	389.426	417.724	397.611	2749.43	2990.83	2544.35
1.98962	2.06608e-177	5.01844e-175	ENSG00000135916	ITM2C	protein_coding	2440.87	9718.54	2485.83	2378.56	2458.23	9574.97	10256.3	9324.37
2.45841	9.15447e-176	2.19137e-173	ENSG00000101335	MYL9	protein_coding	2261.31	12505	2197.33	2179.97	2406.63	11676.9	13881.6	11956.4
2.23835	1.53902e-173	3.63142e-171	ENSG00000198467	TPM2	protein_coding	2241.03	10612.4	2232.83	2177.34	2312.94	10305.7	11579.6	9951.88
-7.15682	1.12319e-172	2.61291e-170	ENSG00000233429	HOTAIRM1	lncRNA	1902.13	13.0557	1874.36	1893.55	1938.47	12.0671	8.02966	19.0702
2.54345	2.54682e-168	5.84249e-166	ENSG00000011028	MRC2	protein_coding	594.443	3486.67	581.344	631.01	570.976	3744.26	3501.75	3214
2.35569	7.33267e-168	1.65909e-165	ENSG00000172380	GNG12	protein_coding	624.322	3203.6	611.135	609.069	652.762	3014.88	3362.15	3233.79
3.08837	2.40036e-167	5.35766e-165	ENSG00000095739	BAMBI	protein_coding	289.824	2482.7	294.059	252.963	322.449	2626.32	2563.1	2258.69
2.94496	1.8401e-161	4.05239e-159	ENSG00000107104	KANK1	protein_coding	207.881	1613.72	208.283	216.366	198.994	1738.84	1529.93	1572.39
2.90866	2.43985e-159	5.3025e-157	ENSG00000175183	CSRP2	protein_coding	318.146	2400.31	296.825	313.448	344.164	2223.92	2667.95	2309.07
2.37663	3.11888e-159	6.6902e-157	ENSG00000156466	GDF6	protein_coding	681.912	3556.19	704.475	615.301	725.96	3593.08	3435.18	3640.33
5.50841	1.08088e-151	2.28882e-149	ENSG00000145536	ADAMTS16	protein_coding	20.5755	944.669	20.3569	15.0063	26.3634	914.11	1044.18	875.717
4.45345	7.07352e-151	1.4789e-148	ENSG00000163520	FBLN2	protein_coding	50.481	1112.04	40.8951	57.2196	53.3283	1168.86	1211.03	956.23
1.93186	3.19746e-148	6.60156e-146	ENSG00000119280	C1orf198	protein_coding	2048.6	7847.28	1919.58	2062.84	2163.4	8075.76	7909	7557.08
3.23729	6.53766e-148	1.33312e-145	ENSG00000188517	COL25A1	protein_coding	199.547	1877.31	168.429	240.08	190.131	1994.35	1872.52	1765.07
2.64462	3.06368e-147	6.17107e-145	ENSG00000172638	EFEMP2	protein_coding	278.523	1757.06	274.958	278.718	281.892	1904.13	1696.87	1670.19
3.48652	1.33795e-146	2.66253e-144	ENSG00000079931	MOXD1	protein_coding	104.384	1177.01	92.2051	122.031	98.9157	1109.48	1257.92	1163.63
1.9921	7.05221e-145	1.38668e-142	ENSG00000030582	GRN	protein_coding	910.744	3636.33	867.434	927.976	936.822	3604.21	3756.96	3547.8
1.99756	2.0489e-144	3.98137e-142	ENSG00000083444	PLOD1	protein_coding	1062.02	4254.99	1000.83	1084.91	1100.31	4144.19	4430.61	4190.17
1.88132	7.08473e-144	1.36068e-141	ENSG00000183853	KIRREL1	protein_coding	1421.79	5258.17	1398.51	1444.2	1422.66	5391.35	5414.6	4968.56
2.15669	7.87363e-143	1.49481e-140	ENSG00000182158	CREB3L2	protein_coding	642.715	2879.97	610.231	678.37	639.545	2950.04	2754.71	2935.14
1.7657	2.05102e-141	3.84962e-139	ENSG00000123989	CHPF	protein_coding	1318.19	4493.98	1342.16	1306.57	1305.83	4429.61	4593.84	4458.49
2.05706	3.86444e-141	7.1718e-139	ENSG00000159176	CSRP1	protein_coding	2486.57	10381.5	2396.65	2506.6	2556.45	9594.67	11355.2	10194.6
4.36804	1.1645e-140	2.13711e-138	ENSG00000117318	ID3	protein_coding	45.8901	956.338	45.2293	47.1254	45.3157	946.635	1087.5	834.885
2.36589	2.11147e-134	3.83244e-132	ENSG00000141756	FKBP10	protein_coding	1466.46	7593.17	1301.71	1662.44	1435.22	7423.41	8049.59	7306.53
1.55709	3.06397e-134	5.50082e-132	ENSG00000100345	MYH9	protein_coding	9239.13	27344.5	8878.63	9513.4	9325.36	28269.5	27085.5	26678.5
3.15116	4.33164e-134	7.69308e-132	ENSG00000188153	COL4A5	protein_coding	260.793	2335.89	205.285	267.377	309.715	2437.28	2371.1	2199.28
3.12295	4.3908e-133	7.7152e-131	ENSG00000163431	LMOD1	protein_coding	182.926	1604.97	156.768	180.418	211.593	1491.7	1762.97	1560.24
3.87817	8.39551e-133	1.45967e-130	ENSG00000177283	FZD8	protein_coding	74.4584	1108.26	73.6057	81.4504	68.3192	1257.5	1131.81	935.459
2.21097	1.51005e-132	2.59808e-130	ENSG00000142627	EPHA2	protein_coding	413.505	1923.97	431.341	406.102	403.073	1969.28	1941.71	1860.94
2.43482	3.64448e-132	6.20576e-130	ENSG00000169604	ANTXR1	protein_coding	710.279	3857.23	677.653	814.499	638.686	3782.98	4024.64	3764.08
4.44619	1.73461e-131	2.92353e-129	ENSG00000240801	AC132217.4	lncRNA	37.8235	830.438	43.0201	32.9335	37.5169	807.859	931.736	751.718
2.14265	7.68767e-131	1.2826e-128	ENSG00000168487	BMP1	protein_coding	656.025	2916.45	624.61	668.013	675.452	3134.07	2838.1	2777.17
1.84782	4.98155e-130	8.22802e-128	ENSG00000128591	FLNC	protein_coding	1901.38	6874.89	1771.13	1928.47	2004.53	7161.26	6765.59	6697.82
2.39814	1.47267e-125	2.40833e-123	ENSG00000120889	TNFRSF10B	protein_coding	677.691	3587.53	576.396	743.561	713.116	3573.57	3681.32	3507.72
3.56918	1.40582e-124	2.27646e-122	ENSG00000138449	SLC40A1	protein_coding	62.1761	744.624	58.8734	66.7305	60.9242	744.961	761.442	727.468
1.63343	1.75952e-124	2.82156e-122	ENSG00000128595	CALU	protein_coding	2768.91	8621.72	2654.05	2855.97	2796.7	8768.8	8821.24	8275.12
2.77546	2.44302e-122	3.87994e-120	ENSG00000182871	COL18A1	protein_coding	699.606	4796.49	853.412	648.032	597.374	4517.52	5015.12	4856.83
2.5774	1.4043e-121	2.20903e-119	ENSG00000105329	TGFB1	protein_coding	207.636	1247.86	215.193	208.703	199.012	1303.34	1262.78	1177.45
3.9285	4.71503e-120	7.34699e-118	ENSG00000143869	GDF7	protein_coding	56.8457	879.65	53.0641	45.0181	72.455	961.701	821.644	855.604
1.93441	1.53074e-118	2.36292e-116	ENSG00000140937	CDH11	protein_coding	2549.19	9802.24	2397.88	2739.13	2510.57	10650.3	9393.5	9362.91
2.47694	3.51932e-118	5.38228e-116	ENSG00000077942	FBLN1	protein_coding	496.699	2784.55	448.181	525.307	516.611	2872.26	3015.8	2465.6
1.84086	1.35598e-117	2.05475e-115	ENSG00000165617	DACT1	protein_coding	1121.78	4030.06	1077.85	1130.68	1156.82	3783.54	4231.46	4075.18
3.59856	1.5767e-117	2.36748e-115	ENSG00000164093	PITX2	protein_coding	74.253	894.671	67.161	60.2615	95.3365	900.563	894.557	888.892
2.62227	2.62573e-117	3.90713e-115	ENSG00000198959	TGM2	protein_coding	517.688	3211.97	471.133	473.013	608.919	3422.26	3288.87	2924.78
4.13141	2.98519e-117	4.40236e-115	ENSG00000197565	COL4A6	protein_coding	38.2774	675.897	41.1012	33.9919	39.7392	730.671	633.308	663.713
2.25981	3.98073e-117	5.81856e-115	ENSG00000129038	LOXL1	protein_coding	580.733	2794.27	629.388	512.143	600.667	2843.19	2895.53	2644.11
-2.47514	1.07398e-115	1.55605e-113	ENSG00000120738	EGR1	protein_coding	1344.86	242.035	1284.47	1374.04	1376.05	254.673	229.68	241.752
2.3232	7.23998e-115	1.03985e-112	ENSG00000107731	UNC5B	protein_coding	349.982	1762.8	319.4	386.459	344.088	1780.07	1809.94	1698.41
1.92259	2.04832e-114	2.91656e-112	ENSG00000064666	CNN2	protein_coding	1549.37	5896.64	1435.25	1591.77	1621.09	5616.78	6364.49	5708.63
1.98613	6.4489e-113	9.10397e-111	ENSG00000149257	SERPINH1	protein_coding	2159.76	8595.77	2038.9	2355.1	2085.27	8504.17	9310.02	7973.12
3.27569	9.89899e-113	1.38561e-110	ENSG00000121440	PDZRN3	protein_coding	108.822	1066.71	99.7728	126.847	99.8472	1201.01	1040.76	958.371
4.50576	2.61323e-112	3.62712e-110	ENSG00000130203	APOE	protein_coding	29.0272	666.205	34.9521	28.3024	23.8272	662.392	729.666	606.558
4.37314	3.3633e-112	4.62931e-110	ENSG00000125968	ID1	protein_coding	32.5864	676.965	43.3309	28.3794	26.049	652.997	730.704	647.195
1.51801	4.62243e-112	6.30981e-110	ENSG00000171617	ENC1	protein_coding	2779.84	7989.69	2663.24	2865.37	2810.91	8134.36	7756.62	8078.1
3.48137	1.05838e-111	1.43289e-109	ENSG00000125378	BMP4	protein_coding	66.9474	755.139	72.9334	72.3258	55.5831	796.966	751.578	716.874
2.97786	2.08986e-110	2.80636e-108	ENSG00000155760	FZD7	protein_coding	112.647	892.848	114.581	121.287	102.073	875.456	950.302	852.787
2.74529	4.18191e-110	5.57037e-108	ENSG00000106624	AEBP1	protein_coding	156.169	1058.95	139.642	166.456	162.41	1135.22	1013.79	1027.85
2.32973	4.96192e-110	6.55648e-108	ENSG00000164692	COL1A2	protein_coding	7920.54	40226.5	7169.02	9305.41	7287.19	40846.5	43039	36794
2.81803	7.68322e-110	1.00717e-107	ENSG00000049323	LTBP1	protein_coding	499.842	3549	450.66	615.021	433.846	3897.42	3389.08	3360.51
2.44772	1.4304e-109	1.8603e-107	ENSG00000113721	PDGFRB	protein_coding	310.384	1700.57	314.357	343.64	273.156	1668.15	1801.76	1631.8
1.75599	1.46691e-109	1.89288e-107	ENSG00000125844	RRBP1	protein_coding	901.144	3056.37	902.518	939.44	861.474	3122.1	2963.56	3083.44
2.94205	1.95304e-109	2.50065e-107	ENSG00000170775	GPR37	protein_coding	105.648	820.034	105.247	102.208	109.488	848.13	779.9	832.073
3.01934	1.55565e-108	1.97651e-106	ENSG00000157240	FZD1	protein_coding	103.095	843.775	96.8397	117.767	94.6785	869.835	831.805	829.685
2.55952	2.87077e-108	3.61957e-106	ENSG00000261150	EPPK1	protein_coding	242.879	1446.69	242.608	236.846	249.183	1610.96	1298.97	1430.16
2.16785	5.78076e-108	7.23339e-106	ENSG00000076716	GPC4	protein_coding	459.909	2078.56	438.719	515.414	425.594	2108.31	2060.87	2066.48
-1.99793	7.09405e-108	8.80996e-106	ENSG00000106366	SERPINE1	protein_coding	2233.12	556.828	2168.11	2320.67	2210.58	556.049	588.092	526.342
4.32471	1.76521e-107	2.17582e-105	ENSG00000086991	NOX4	protein_coding	27.0382	544.816	22.7294	29.4776	28.9076	523.715	546.63	564.102
2.6674	2.59257e-107	3.17196e-105	ENSG00000074181	NOTCH3	protein_coding	646.224	4140.27	534.774	731.801	672.098	4682.46	3973.94	3764.4
2.90589	1.48137e-106	1.7991e-104	ENSG00000165124	SVEP1	protein_coding	218.452	1652.67	183.739	253.279	218.338	1722.07	1449.83	1786.12
-4.04072	1.96415e-106	2.36802e-104	ENSG00000166923	GREM1	protein_coding	851.906	56.1779	846.54	852.64	856.537	80.2256	38.1473	50.1607
2.13296	1.2061e-105	1.44356e-103	ENSG00000133110	POSTN	protein_coding	2376.63	10486.2	2470.99	2577.65	2081.24	11539.2	9825.74	10093.6
1.97834	9.72682e-105	1.15581e-102	ENSG00000151617	EDNRA	protein_coding	541.782	2149.13	551.317	556.66	517.369	2290.58	2120.17	2036.64
1.87479	4.58483e-104	5.40912e-102	ENSG00000169439	SDC2	protein_coding	1061.28	3913.09	981.565	1121.09	1081.19	3754.09	4189.18	3796
2.22449	6.95364e-104	8.14562e-102	ENSG00000164294	GPX8	protein_coding	401.012	1882.18	352.5	426.772	423.763	1813.27	1957.1	1876.16
3.56442	9.04337e-104	1.0519e-101	ENSG00000128849	CGNL1	protein_coding	65.2176	783.28	53.5839	81.6194	60.4496	855.466	754.56	739.814
1.73873	5.83332e-102	6.73769e-100	ENSG00000113070	HBEGF	protein_coding	985.523	3300.9	948.642	954.135	1053.79	3187.76	3385.88	3329.07
1.52958	2.75155e-101	3.15607e-99	ENSG00000179218	CALR	protein_coding	6650.88	19268.8	6392.63	6789.72	6770.3	18736.1	20645	18425.4
2.34837	3.87062e-100	4.40903e-98	ENSG00000134954	ETS1	protein_coding	287.735	1481.8	258.472	313.537	291.197	1594.43	1443.38	1407.59
1.89385	6.73935e-100	7.62423e-98	ENSG00000150551	LYPD1	protein_coding	814.038	3033.81	771.217	842.829	828.066	2772.99	3177.69	3150.76
2.45972	2.00206e-99	2.24952e-97	ENSG00000198756	COLGALT2	protein_coding	188.748	1044.75	174.475	208.04	183.729	1043.96	1059.76	1030.53
2.05324	1.28199e-97	1.43072e-95	ENSG00000134250	NOTCH2	protein_coding	884.095	3693.42	766.877	918.182	967.225	3821.34	3754.49	3504.44
2.1389	2.62647e-97	2.9115e-95	ENSG00000070404	FSTL3	protein_coding	371.564	1643.88	400.423	332.873	381.398	1607.66	1705.91	1618.06
1.96369	3.21989e-97	3.54553e-95	ENSG00000144824	PHLDB2	protein_coding	511.021	2008.89	499.123	531.77	502.171	2169.37	1901.17	1956.14
1.69717	2.5847e-96	2.82725e-94	ENSG00000183098	GPC6	protein_coding	1390.09	4523.48	1496.8	1386.3	1287.16	4472.31	4682.3	4415.83
2.80831	2.1297e-95	2.31422e-93	ENSG00000139263	LRIG3	protein_coding	224.526	1593.01	207.699	228.042	237.836	1811.64	1658.95	1308.44
3.20026	2.29653e-95	2.4792e-93	ENSG00000149596	JPH2	protein_coding	79.9026	746.362	67.6282	78.9745	93.105	792.143	762.537	684.406
1.63139	2.36222e-95	2.53356e-93	ENSG00000177469	CAVIN1	protein_coding	1317.75	4099.2	1288.83	1360.69	1303.74	4046.99	4358.53	3892.1
1.5809	3.11926e-95	3.32393e-93	ENSG00000155660	PDIA4	protein_coding	1817.19	5455.07	1773.46	1840.01	1838.1	5250.8	5854.71	5259.69
1.82598	4.51502e-95	4.78042e-93	ENSG00000135048	CEMIP2	protein_coding	1546.21	5512.37	1539.7	1476.83	1622.11	5815.37	4940.79	5780.95
2.02696	8.52751e-95	8.97127e-93	ENSG00000147394	ZNF185	protein_coding	357.56	1463.4	350.654	341.334	380.692	1422.84	1456.44	1510.93
2.49259	9.06422e-95	9.47556e-93	ENSG00000174307	PHLDA3	protein_coding	169.76	962.419	172.491	160.94	175.85	973.831	1014.34	899.089
1.66481	1.00603e-94	1.04506e-92	ENSG00000185624	P4HB	protein_coding	4570.39	14544.7	4417.21	4658.46	4635.51	13304.5	15929.5	14400.2
3.56034	1.02209e-94	1.05512e-92	ENSG00000150907	FOXO1	protein_coding	46.9994	561.666	48.4278	40.706	51.8645	574.029	573.356	537.613
1.55925	1.10878e-94	1.1375e-92	ENSG00000026025	VIM	protein_coding	14150	41891.7	14056	14075.2	14318.7	41258	45739.9	38677.3
-1.5215	1.04856e-93	1.06908e-91	ENSG00000091129	NRCAM	protein_coding	4849.14	1683.17	4908.51	4877.28	4761.62	1720.46	1581.03	1748.01
2.16739	1.68544e-93	1.70788e-91	ENSG00000172037	LAMB2	protein_coding	406.695	1844.98	396.72	429.812	393.552	2046.34	1795.38	1693.22
2.78658	1.87294e-93	1.8863e-91	ENSG00000090006	LTBP4	protein_coding	303.437	2099.9	271.298	380.297	258.717	2299.15	2069.45	1931.11
5.08532	1.68823e-92	1.68997e-90	ENSG00000133392	MYH11	protein_coding	19.3035	629.826	16.3785	27.4313	14.1007	726.307	602.193	560.979
-1.87809	2.6035e-92	2.59048e-90	ENSG00000148200	NR6A1	protein_coding	1938.42	523.058	1888.38	1960.96	1965.91	513.972	496.277	558.924
2.02798	5.64947e-92	5.58756e-90	ENSG00000100439	ABHD4	protein_coding	354.913	1455.67	373.101	324.085	367.554	1468.21	1460.63	1438.17
1.81072	8.91148e-92	8.76136e-90	ENSG00000213949	ITGA1	protein_coding	1279.92	4519.62	1295.31	1281.97	1262.48	5009.39	4103.33	4446.15
3.26671	1.73246e-90	1.6932e-88	ENSG00000065320	NTN1	protein_coding	77.117	749.556	88.7677	65.7081	76.8751	852.076	714.478	682.114
1.99841	2.70447e-90	2.62763e-88	ENSG00000122786	CALD1	protein_coding	3615.63	14535.1	3797.63	3529.07	3520.19	16799.8	12751.7	14053.7
1.6011	2.23168e-89	2.15559e-87	ENSG00000135862	LAMC1	protein_coding	2581.86	7872.32	2550.27	2452.17	2743.14	8478.73	7547.12	7591.09
2.20762	2.25529e-89	2.16573e-87	ENSG00000109323	MANBA	protein_coding	301.907	1409.31	306.216	294.561	304.943	1539.11	1416.22	1272.61
1.85309	5.39533e-89	5.15114e-87	ENSG00000168461	RAB31	protein_coding	465.762	1690.7	446.445	483.892	466.949	1658.81	1771.67	1641.62
1.70806	2.33103e-88	2.21274e-86	ENSG00000182197	EXT1	protein_coding	1103.91	3626.22	1102.93	1042.7	1166.08	3723.34	3793.05	3362.27
3.72674	9.96463e-88	9.4049e-86	ENSG00000143768	LEFTY2	protein_coding	51.9323	698.516	54.3509	42.7921	58.6539	757.541	769.484	568.523
-1.96832	1.79859e-87	1.68792e-85	ENSG00000165973	NELL1	protein_coding	1604.19	407.121	1688.69	1559.43	1564.46	408.148	384.326	428.888
1.62669	3.08748e-87	2.88112e-85	ENSG00000239264	TXNDC5	protein_coding	1662.38	5156.56	1664.17	1597.54	1725.43	5136.12	5548.26	4785.3
2.75188	3.33365e-87	3.09336e-85	ENSG00000099860	GADD45B	protein_coding	102.466	697.051	98.745	113.392	95.2622	710.357	697.966	682.83
2.22811	4.12086e-87	3.80247e-85	ENSG00000168386	FILIP1L	protein_coding	474.371	2246.63	455.564	481.053	486.497	2614.61	2041.82	2083.47
-3.08094	7.11133e-87	6.52544e-85	ENSG00000122584	NXPH1	protein_coding	674.493	77.0486	661.186	673.972	688.321	62.8165	88.0904	80.2389
2.24824	1.42225e-86	1.29787e-84	ENSG00000118785	SPP1	protein_coding	624.59	2980.14	655.218	524.341	694.212	2723.47	3221.04	2995.9
2.5665	2.72503e-86	2.47304e-84	ENSG00000132561	MATN2	protein_coding	191.566	1140.42	155.709	217.256	201.734	1148.52	1095.88	1176.87
2.53986	1.457e-84	1.31504e-82	ENSG00000146122	DAAM2	protein_coding	227.748	1325.89	270.126	186.582	226.535	1382.51	1345.56	1249.61
2.25978	2.90017e-84	2.60338e-82	ENSG00000171621	SPSB1	protein_coding	238.902	1150.6	252.832	205.994	257.879	1145.46	1159.45	1146.88
2.77165	2.61504e-83	2.33473e-81	ENSG00000065534	MYLK	protein_coding	160.403	1087.99	199.142	151.879	130.189	1069.53	1131.01	1063.43
-2.67165	7.91539e-83	7.02895e-81	ENSG00000112309	B3GAT2	protein_coding	940.221	144.494	864.562	934.357	1021.74	135.396	134.285	163.799
1.99147	8.89436e-83	7.85605e-81	ENSG00000122641	INHBA	protein_coding	834.969	3349.13	810.511	872.45	821.946	3803.92	2939.18	3304.3
3.22951	1.80589e-82	1.58659e-80	ENSG00000164932	CTHRC1	protein_coding	66.0962	621.659	76.2756	69.05	52.9628	593.268	680.147	591.563
-1.8728	3.97615e-82	3.47482e-80	ENSG00000121454	LHX4	protein_coding	2106.17	573.634	2082.19	2143.64	2092.67	605.887	506.775	608.24
2.48644	7.18201e-82	6.24344e-80	ENSG00000143545	RAB13	protein_coding	169.045	955.136	145.426	184.202	177.506	907.005	1030.3	928.102
3.92558	8.00232e-82	6.92012e-80	ENSG00000142910	TINAGL1	protein_coding	31.8243	485.707	27.1716	38.3349	29.9663	461.062	524.704	471.356
2.65303	9.21434e-82	7.92673e-80	ENSG00000101825	MXRA5	protein_coding	302.223	1920.29	252.279	383.506	270.886	2002.26	1798.92	1959.68
2.29273	1.08743e-81	9.30629e-80	ENSG00000119655	NPC2	protein_coding	254.134	1255.44	249.186	248.869	264.345	1256.98	1393.39	1115.93
1.22073	1.13999e-81	9.70576e-80	ENSG00000118523	CCN2	protein_coding	7053.45	16495.5	6828.86	7113.86	7217.65	16893.2	16741.6	15851.7
3.76554	2.04502e-81	1.73219e-79	ENSG00000107984	DKK1	protein_coding	52.9656	728.496	43.654	48.5808	66.6622	658	896.585	630.902
1.27171	1.07196e-80	9.03347e-79	ENSG00000130402	ACTN4	protein_coding	4081.56	9890.2	3967.57	4306.31	3970.79	10032.2	9903.87	9734.55
1.6354	3.86519e-80	3.24067e-78	ENSG00000084207	GSTP1	protein_coding	2040.12	6363.99	2046.37	2067.41	2006.57	5874.19	7094.03	6123.76
3.04297	3.9285e-80	3.27712e-78	ENSG00000163638	ADAMTS9	protein_coding	130.376	1079.31	100.033	169.366	121.728	1186.79	1045.09	1006.04
1.47442	4.05103e-80	3.36236e-78	ENSG00000196576	PLXNB2	protein_coding	2034.11	5679.9	1931.86	2170.42	2000.05	5903.32	5741.55	5394.84
1.9889	6.33269e-80	5.22985e-78	ENSG00000138829	FBN2	protein_coding	2032.95	8110.07	1840.66	2382.38	1875.81	8529.58	7483.41	8317.22
2.36123	1.01223e-79	8.31791e-78	ENSG00000244486	SCARF2	protein_coding	177.093	914.209	177.892	168.326	185.062	826.482	927.637	988.508
-2.37274	1.40117e-79	1.1457e-77	ENSG00000187323	DCC	protein_coding	1787.04	347.189	1662.45	1840.54	1858.12	407.839	279.968	353.759
2.4639	5.14427e-79	4.18561e-77	ENSG00000168056	LTBP3	protein_coding	314.788	1748.57	362.501	316.162	265.702	2000.47	1612.59	1632.65
-1.47321	6.81189e-79	5.51529e-77	ENSG00000215218	UBE2QL1	protein_coding	3141.65	1121.38	3140.29	3146.42	3138.23	1052.43	1130.97	1180.75
3.26038	1.90896e-78	1.53807e-76	ENSG00000143341	HMCN1	protein_coding	179.23	1735.11	142.354	238.946	156.389	1590.36	1528.47	2086.51
1.51208	2.14943e-78	1.72341e-76	ENSG00000177119	ANO6	protein_coding	825.766	2368.68	807.564	850.627	819.107	2441.26	2284.03	2380.74
2.37094	1.806e-77	1.44105e-75	ENSG00000129474	AJUBA	protein_coding	284.309	1480.57	259.032	312.167	281.728	1342.54	1716.04	1383.12
2.05434	1.95999e-77	1.5564e-75	ENSG00000185070	FLRT2	protein_coding	528.831	2207.63	569.479	576.153	440.86	2266.52	2147.19	2209.18
1.75573	5.01245e-77	3.96127e-75	ENSG00000106484	MEST	protein_coding	3115.52	10601.4	2919.84	3545.94	2880.79	10295.4	11393	10115.7
-1.20225	1.6806e-76	1.32183e-74	ENSG00000124766	SOX4	protein_coding	10360.1	4489.23	10107.5	10385.6	10587.1	4630.85	4315.31	4521.53
4.18896	3.85296e-76	3.01608e-74	ENSG00000164099	PRSS12	protein_coding	27.8046	516.397	32.3465	17.097	33.9702	606.702	459.576	482.912
1.86527	5.11605e-76	3.98593e-74	ENSG00000157005	SST	protein_coding	654.698	2394.02	726.598	620.106	617.39	2213.68	2585.56	2382.82
2.02743	5.65123e-76	4.38222e-74	ENSG00000196159	FAT4	protein_coding	410.703	1691.03	397.732	442.461	391.916	1867.81	1516.19	1689.1
2.13729	9.68409e-76	7.4744e-74	ENSG00000128602	SMO	protein_coding	229.052	1014.53	218.398	243.399	225.359	976.089	1095.76	971.747
2.01351	1.01935e-75	7.83099e-74	ENSG00000164889	SLC4A2	protein_coding	337.247	1367.06	363.495	300.009	348.238	1326.9	1450.31	1323.95
-1.94144	2.05685e-75	1.57282e-73	ENSG00000196482	ESRRG	protein_coding	4407.45	1144.88	4344	4474.41	4403.95	1257.86	944.971	1231.81
2.04368	3.30781e-75	2.51774e-73	ENSG00000135842	NIBAN1	protein_coding	270.148	1121.64	264.394	291.667	254.384	1146.34	1050.84	1167.74
1.92329	5.59633e-75	4.24012e-73	ENSG00000109586	GALNT7	protein_coding	373.141	1428.27	396.247	358.412	364.764	1549.9	1330.26	1404.65
-2.20849	9.09575e-75	6.86002e-73	ENSG00000174145	NWD2	protein_coding	963.734	210.539	989.716	964.548	936.937	238.241	199.155	194.222
2.19993	1.68874e-74	1.26786e-72	ENSG00000007866	TEAD3	protein_coding	221.733	1023.72	222.516	212.689	229.994	937.718	1131.94	1001.5
1.63459	3.89046e-74	2.90763e-72	ENSG00000163956	LRPAP1	protein_coding	1098.16	3421.05	1159.99	1136.97	997.535	3213.81	3617.58	3431.75
2.49085	9.36105e-74	6.96471e-72	ENSG00000180340	FZD2	protein_coding	163.655	932.442	137.909	179.385	173.672	985.393	974.339	837.593
1.35958	1.4985e-73	1.1099e-71	ENSG00000147065	MSN	protein_coding	1898.4	4890.38	1834.35	1939.96	1920.89	4787.02	5186.16	4697.96
5.67878	1.66116e-73	1.22488e-71	ENSG00000198523	PLN	protein_coding	7.9588	426.39	3.72889	7.80295	12.3446	447.711	403.785	427.674
1.85265	2.19562e-73	1.61178e-71	ENSG00000102158	MAGT1	protein_coding	327.731	1191.02	338.063	341.12	304.011	1205.74	1174.1	1193.22
2.76801	2.92867e-73	2.14039e-71	ENSG00000137507	LRRC32	protein_coding	94.8291	650.365	81.6155	109.909	92.9626	677.194	674.681	599.22
2.02901	4.64027e-73	3.37636e-71	ENSG00000174099	MSRB3	protein_coding	302.211	1246.17	288.45	334.438	283.745	1344.38	1207.53	1186.6
1.37031	5.41246e-73	3.92095e-71	ENSG00000129116	PALLD	protein_coding	2129.21	5534.5	2190.21	2080.6	2116.83	5941.9	5308.38	5353.21
2.24245	5.66795e-73	4.0881e-71	ENSG00000071282	LMCD1	protein_coding	222.338	1060.5	204.421	223.209	239.385	1004.47	1183.16	993.873
1.73997	9.1036e-73	6.53757e-71	ENSG00000109501	WFS1	protein_coding	445.426	1496.39	407.516	464.29	464.471	1488.78	1491.31	1509.09
2.02731	9.50886e-73	6.79904e-71	ENSG00000120708	TGFBI	protein_coding	1175.93	4824.9	1071.77	1371.43	1084.58	4972.48	5218.97	4283.24
2.42839	1.96098e-72	1.3961e-70	ENSG00000166106	ADAMTS15	protein_coding	133.228	722.681	131.309	149.827	118.549	708.024	741.94	718.08
1.94907	7.02759e-72	4.98175e-70	ENSG00000146674	IGFBP3	protein_coding	1301.19	5061.93	1243.46	1268.97	1391.12	4672.46	5950.83	4562.5
1.56245	1.24112e-71	8.76052e-70	ENSG00000164938	TP53INP1	protein_coding	652.197	1937.41	614.162	662.962	679.467	1949.37	1879.44	1983.43
3.96209	2.46295e-71	1.73109e-69	ENSG00000143632	ACTA1	protein_coding	36.6991	581.007	50.4729	22.6047	37.0197	651.459	606.613	484.949
2.19976	2.58372e-71	1.80828e-69	ENSG00000132256	TRIM5	protein_coding	174.708	808.605	174.933	189.924	159.265	821.832	811.335	792.647
2.92397	5.19718e-71	3.62202e-69	ENSG00000087303	NID2	protein_coding	78.1903	598.576	64.0882	82.1159	88.3669	536.108	623.61	636.008
2.06409	5.41581e-71	3.75853e-69	ENSG00000137693	YAP1	protein_coding	210.708	886.487	206.72	212.781	212.621	854.481	861.308	943.672
3.4252	5.9835e-71	4.13512e-69	ENSG00000105825	TFPI2	protein_coding	48.0355	521.649	40.4718	53.9737	49.661	479.236	613.957	471.753
2.29826	1.24035e-70	8.5362e-69	ENSG00000131724	IL13RA1	protein_coding	244.942	1212.89	205.2	249.883	279.744	1099.2	1285.16	1254.32
-2.37016	1.60401e-70	1.09931e-68	ENSG00000178401	DNAJC22	protein_coding	781.413	150.613	755.827	809.406	779.005	150.803	165.461	135.575
1.19272	2.38373e-70	1.62695e-68	ENSG00000143641	GALNT2	protein_coding	2243.92	5145.16	2175.25	2305.31	2251.19	5053.12	5204.93	5177.44
-1.55341	2.7353e-70	1.85922e-68	ENSG00000177511	ST8SIA3	protein_coding	4076.23	1377.42	4027.33	4177.61	4023.76	1315.16	1285.21	1531.88
1.86134	2.86369e-70	1.9385e-68	ENSG00000120885	CLU	protein_coding	834.675	3048.29	905.944	701.144	896.937	3040.4	2971.58	3132.89
2.98098	3.78617e-70	2.5525e-68	ENSG00000119938	PPP1R3C	protein_coding	79.305	629.973	85.7965	78.0606	74.058	547.029	739.919	602.973
2.54585	5.37454e-70	3.60859e-68	ENSG00000104870	FCGRT	protein_coding	107.659	633.666	94.2671	121.258	107.451	612.51	658.173	630.314
-2.21242	1.19989e-69	8.0237e-68	ENSG00000162981	LRATD1	protein_coding	767.512	164.277	751.201	763.834	787.502	166.487	158.079	168.264
1.87046	1.37699e-69	9.17085e-68	ENSG00000122694	GLIPR2	protein_coding	477.667	1753.18	515.177	432.495	485.328	1620.71	1907.52	1731.29
-2.03921	1.44856e-69	9.6088e-68	ENSG00000081803	CADPS2	protein_coding	1115.84	272.004	1035.22	1140.91	1171.39	293.944	275.578	246.489
3.26989	2.3343e-69	1.54223e-67	ENSG00000159173	TNNI1	protein_coding	56.6553	557.619	62.8145	53.082	54.0693	641.778	565.057	466.023
1.73768	3.83122e-69	2.52113e-67	ENSG00000152154	TMEM178A	protein_coding	396.672	1331.98	380.129	395.545	414.341	1332.94	1391.08	1271.91
1.73178	5.47535e-69	3.58875e-67	ENSG00000117385	P3H1	protein_coding	713.79	2387.67	723.653	774.236	643.48	2499.4	2451.58	2212.04
1.69031	6.55477e-69	4.27926e-67	ENSG00000150961	SEC24D	protein_coding	769.489	2501.49	806.77	802.758	698.94	2636.71	2565.85	2301.91
1.87308	6.78859e-69	4.41446e-67	ENSG00000108821	COL1A1	protein_coding	15189.6	55541.2	13957.9	17938.5	13672.3	60215.6	55002.6	51405.2
2.50104	1.24422e-68	8.0591e-67	ENSG00000084093	REST	protein_coding	151.144	869.104	153.586	158.814	141.032	1014.69	765.056	827.567
1.60775	1.2641e-68	8.15591e-67	ENSG00000107438	PDLIM1	protein_coding	1074.69	3287.7	1067.6	1060.95	1095.53	2954.11	3619.73	3289.27
1.18238	1.4391e-68	9.24886e-67	ENSG00000167004	PDIA3	protein_coding	4631.69	10553.2	4617.39	4599.65	4678.03	10719.5	10988.2	9951.85
1.51779	2.52065e-68	1.6137e-66	ENSG00000076706	MCAM	protein_coding	730.874	2101.14	785.969	688.817	717.835	2070.17	2123.24	2110.01
2.16935	2.93738e-68	1.87323e-66	ENSG00000092820	EZR	protein_coding	182.289	826.298	165.689	182.433	198.745	787.257	865.365	826.271
1.83074	3.70925e-68	2.35637e-66	ENSG00000117069	ST6GALNAC5	protein_coding	516.881	1847.24	509.171	579.293	462.179	1815.65	1778.91	1947.15
1.46792	3.99621e-68	2.52894e-66	ENSG00000196923	PDLIM7	protein_coding	1201.89	3348.63	1227.64	1190.36	1187.66	3637.84	3274.07	3133.98
1.50857	5.15277e-68	3.24841e-66	ENSG00000135679	MDM2	protein_coding	1024.8	2935.56	1070.95	982.206	1021.24	3133	2718.91	2954.76
1.08484	1.05583e-67	6.63086e-66	ENSG00000044574	HSPA5	protein_coding	7241	15405	7155.96	7372.74	7194.3	15451.3	15925	14838.7
2.92677	1.21467e-67	7.59951e-66	ENSG00000113319	RASGRF2	protein_coding	59.7693	459.708	61.5374	60.8117	56.9589	456.34	438.03	484.755
1.75631	1.85077e-67	1.15355e-65	ENSG00000270885	RASL10B	protein_coding	348.599	1186.69	355.303	352.385	338.108	1212.24	1222.92	1124.92
2.08365	3.04109e-67	1.88833e-65	ENSG00000091136	LAMB1	protein_coding	2492.84	10666.5	2096.63	2682.57	2699.33	12548	9552.18	9899.35
1.67439	6.28926e-67	3.89062e-65	ENSG00000275342	PRAG1	protein_coding	670.879	2157.55	658.251	709.407	644.98	2274.49	1948.08	2250.07
1.98004	1.12112e-66	6.90952e-65	ENSG00000011201	ANOS1	protein_coding	825.191	3286.75	742.034	796.457	937.082	3769.28	3057.38	3033.59
1.70028	2.59558e-66	1.59373e-64	ENSG00000115738	ID2	protein_coding	433.133	1418.16	422.039	408.959	468.4	1442.69	1365.25	1446.53
1.80024	2.66269e-66	1.62888e-64	ENSG00000122863	CHST3	protein_coding	454.717	1592.83	405.98	498.775	459.398	1518.5	1583.02	1676.95
1.01206	4.01201e-66	2.44525e-64	ENSG00000084234	APLP2	protein_coding	8456.69	17107.5	8409.81	8328.14	8632.12	16964.3	16903.2	17455.1
1.47674	4.66541e-66	2.83304e-64	ENSG00000152661	GJA1	protein_coding	1188.52	3331	1194.22	1140.27	1231.07	3558.71	3374.98	3059.32
1.40218	8.33573e-66	5.04327e-64	ENSG00000100600	LGMN	protein_coding	830.971	2208.78	799.353	821.556	872.004	2223.98	2235.2	2167.16
2.25455	1.00033e-65	6.03011e-64	ENSG00000142089	IFITM3	protein_coding	403.496	1942.26	413.409	427.247	369.831	1868.51	2318.73	1639.53
1.20832	1.08147e-65	6.49553e-64	ENSG00000166598	HSP90B1	protein_coding	8933.68	20736.3	8701.01	9103.6	8996.44	22306.4	19804	20098.4
2.84707	2.04652e-65	1.22472e-63	ENSG00000112276	BVES	protein_coding	70.6305	511.986	82.7481	56.615	72.5285	503.926	512.748	519.284
1.70754	3.38965e-65	2.02118e-63	ENSG00000088882	CPXM1	protein_coding	394.152	1292.46	408.538	376.496	397.421	1222.96	1364.97	1289.45
1.44552	1.16011e-64	6.89263e-63	ENSG00000148677	ANKRD1	protein_coding	2782.33	7618.99	2646.73	2587.68	3112.57	7639.6	7783.03	7434.33
1.75427	1.32152e-64	7.8235e-63	ENSG00000197702	PARVA	protein_coding	649.697	2203.41	612.267	654.107	682.718	1953.16	2432.79	2224.27
1.49827	1.32658e-64	7.82539e-63	ENSG00000184347	SLIT3	protein_coding	2887.5	8203.85	2977.77	3101.52	2583.21	8799.16	7929.52	7882.87
1.79304	1.85423e-64	1.0899e-62	ENSG00000163110	PDLIM5	protein_coding	526.788	1836.79	502.177	604.712	473.476	1846.19	1860.87	1803.29
5.23567	2.55012e-64	1.49363e-62	ENSG00000150540	HNMT	protein_coding	7.46803	281.654	7.04736	9.68459	5.67214	276.686	286.943	281.333
4.26542	2.7121e-64	1.58289e-62	ENSG00000132854	KANK4	protein_coding	16.4982	333.258	11.0312	16.8765	21.5869	350.874	305.43	343.471
2.0982	9.9944e-64	5.81259e-62	ENSG00000113389	NPR3	protein_coding	481.533	2084.31	394.126	559.571	490.901	2281.82	1966.82	2004.3
2.01701	1.96661e-63	1.13974e-61	ENSG00000197324	LRP10	protein_coding	467.677	1908.05	433.566	560.742	408.724	1998.67	1911.47	1814
1.52715	2.06959e-63	1.19523e-61	ENSG00000138448	ITGAV	protein_coding	2057.98	5975.25	1952.37	2186	2035.58	6647.16	5819.11	5459.47
1.54962	2.2374e-63	1.28764e-61	ENSG00000130202	NECTIN2	protein_coding	1010.22	2976.04	989.393	1117.39	923.884	2916.39	3121.5	2890.22
2.12856	2.3454e-63	1.3451e-61	ENSG00000185201	IFITM2	protein_coding	221.997	977.333	195.343	251.739	218.908	993.297	1031.94	906.761
-1.48418	2.73121e-63	1.56095e-61	ENSG00000108001	EBF3	protein_coding	3590.08	1275.62	3565.48	3582.49	3622.25	1280.66	1150.11	1396.1
2.51445	2.91315e-63	1.65919e-61	ENSG00000259207	ITGB3	protein_coding	174.545	1006.89	159.537	141.697	222.401	1035.48	1010.73	974.451
-1.86723	3.62955e-63	2.06011e-61	ENSG00000206557	TRIM71	protein_coding	1193.54	323.912	1119.05	1255.37	1206.19	321.25	301.051	349.435
1.81913	5.37699e-63	3.0415e-61	ENSG00000141668	CBLN2	protein_coding	414.858	1468.64	397.689	467.587	379.297	1386.46	1473.92	1545.55
2.58793	6.68793e-63	3.77012e-61	ENSG00000255690	TRIL	protein_coding	90.9721	551.662	95.0089	101.35	76.5575	535.582	573.34	546.065
1.61762	7.08079e-63	3.97801e-61	ENSG00000151135	TMEM263	protein_coding	412.092	1270.71	413.896	409.582	412.798	1239.53	1233.81	1338.78
4.35934	8.83618e-63	4.94736e-61	ENSG00000170689	HOXB9	protein_coding	17.6286	367.856	13.0554	22.5498	17.2805	294.743	400.985	407.841
1.55979	9.39397e-63	5.2419e-61	ENSG00000160691	SHC1	protein_coding	1496.45	4445.66	1371.7	1604.12	1513.52	4824.91	4464.47	4047.61
2.17877	1.01873e-62	5.66546e-61	ENSG00000185650	ZFP36L1	protein_coding	245.174	1125.36	226.145	249.271	260.105	1248.62	1168.73	958.745
2.22405	1.54647e-62	8.57148e-61	ENSG00000163297	ANTXR2	protein_coding	244.784	1157.83	195.284	268.251	270.817	1235.45	1141.63	1096.4
1.12866	1.74801e-62	9.65616e-61	ENSG00000035403	VCL	protein_coding	3451.74	7578.81	3307.98	3479.19	3568.05	7778.15	7614.27	7344.02
1.77078	3.34909e-62	1.8439e-60	ENSG00000158966	CACHD1	protein_coding	360.817	1245.15	340.506	353.2	388.744	1333.58	1223.84	1178.04
1.72383	5.08636e-62	2.79108e-60	ENSG00000087245	MMP2	protein_coding	2099.59	6977.28	2002.23	2129.72	2166.81	7284.07	7783.84	5863.93
2.68851	5.52478e-62	3.02161e-60	ENSG00000152137	HSPB8	protein_coding	182.603	1187.09	145.748	184.408	217.652	964.924	1370.7	1225.65
-1.41739	6.83667e-62	3.72677e-60	ENSG00000118432	CNR1	protein_coding	18984.7	7069.89	18600	19519.5	18834.6	7448.4	6200.16	7561.1
-1.12791	1.74596e-61	9.48619e-60	ENSG00000104722	NEFM	protein_coding	67828.8	30884.6	67883.2	67352	68251.2	31420.1	28653.5	32580.3
3.1366	2.64433e-61	1.43201e-59	ENSG00000147889	CDKN2A	protein_coding	51.788	462.499	53.2361	42.3143	59.8135	476.346	505.047	406.103
1.35068	3.00931e-61	1.62434e-59	ENSG00000105372	RPS19	protein_coding	4050.93	10372.1	3976.08	4059.21	4117.51	9610.63	11499.8	10005.9
1.67964	4.40369e-61	2.36924e-59	ENSG00000155254	MARVELD1	protein_coding	436.403	1407.42	422.263	474.467	412.479	1412.48	1474.59	1335.19
-1.25858	5.60419e-61	3.00534e-59	ENSG00000116133	DHCR24	protein_coding	11199.5	4652.28	11136.7	11723.3	10738.3	4320.4	4663.66	4972.77
1.92692	5.97701e-61	3.1949e-59	ENSG00000142798	HSPG2	protein_coding	1058.19	4060.62	1038.05	1178.69	957.849	4561.93	3407.32	4212.62
4.3822	6.32965e-61	3.37248e-59	ENSG00000198336	MYL4	protein_coding	17.6798	379.238	14.1661	14.8537	24.0195	332.401	466.613	338.7
-1.15208	1.3593e-60	7.21913e-59	ENSG00000099194	SCD	protein_coding	23249.7	10416.2	22699.2	23992.4	23057.5	9701.19	10567.5	10979.9
1.42049	2.24808e-60	1.19011e-58	ENSG00000074590	NUAK1	protein_coding	841.432	2263.2	798.219	900.603	825.475	2226.12	2204.34	2359.15
2.019	2.38555e-60	1.25885e-58	ENSG00000187601	MAGEH1	protein_coding	269.026	1095.57	261.655	263.377	282.047	950.237	1222.91	1113.58
1.51628	2.66352e-60	1.40106e-58	ENSG00000163453	IGFBP7	protein_coding	1489.86	4286.45	1487.85	1457.02	1524.71	4144.44	4814.58	3900.35
4.9166	2.75878e-60	1.44656e-58	ENSG00000153162	BMP6	protein_coding	10.2334	315.565	13.9772	5.19955	11.5233	322.803	327.867	296.026
1.76561	2.79553e-60	1.4612e-58	ENSG00000165458	INPPL1	protein_coding	509.075	1744.92	482.174	571.501	473.551	1827.4	1809.93	1597.44
-1.38647	3.51354e-60	1.8307e-58	ENSG00000151490	PTPRO	protein_coding	2543.1	964.603	2477.03	2688.27	2464.01	930.666	949.822	1013.32
1.61936	3.91141e-60	2.0316e-58	ENSG00000075420	FNDC3B	protein_coding	839.702	2602.96	833.778	892.582	792.746	2877.36	2346.45	2585.07
1.59817	4.96182e-60	2.5691e-58	ENSG00000115457	IGFBP2	protein_coding	1581.43	4816.25	1606	1670.28	1467.99	4359.32	5435.61	4653.81
1.62595	7.39748e-60	3.81826e-58	ENSG00000128283	CDC42EP1	protein_coding	378.67	1178.72	369.928	389.88	376.202	1211.69	1204.22	1120.24
2.59946	7.58185e-60	3.90123e-58	ENSG00000121039	RDH10	protein_coding	93.6327	571.437	85.8156	84.3658	110.717	549.403	621.055	543.854
2.0898	2.53281e-59	1.29921e-57	ENSG00000166949	SMAD3	protein_coding	231.524	1001.53	214.789	229.441	250.342	1142.45	896.495	965.649
1.2283	4.01389e-59	2.05255e-57	ENSG00000049449	RCN1	protein_coding	2042.43	4806.56	1988.11	2001.19	2137.99	4765.59	5068	4586.08
3.08538	9.07657e-59	4.62709e-57	ENSG00000128045	RASL11B	protein_coding	51.8713	447.218	50.6074	46.3264	58.6802	412.266	519.381	410.008
-1.25505	9.51652e-59	4.83644e-57	ENSG00000113161	HMGCR	protein_coding	14721.8	6141.18	14595.9	14879.5	14690.1	6337.71	5541.38	6544.45
2.36724	1.88117e-58	9.53109e-57	ENSG00000145555	MYO10	protein_coding	237.421	1242.47	197.5	255.617	259.147	1340.73	1020.17	1366.5
2.11933	2.63017e-58	1.32852e-56	ENSG00000121005	CRISPLD1	protein_coding	186.991	821.576	189.804	162.759	208.41	868.979	763.511	832.238
-2.90163	8.32271e-58	4.19104e-56	ENSG00000184486	POU3F2	protein_coding	411.307	54.1342	417.303	397.613	419.005	53.1308	56.5002	52.7715
1.58656	1.35233e-57	6.7892e-56	ENSG00000161638	ITGA5	protein_coding	701.929	2122.44	653.747	795.621	656.418	2185.6	2070.03	2111.69
4.96194	1.93164e-57	9.66815e-56	ENSG00000180739	S1PR5	protein_coding	9.58856	302.764	8.4753	12.8242	7.46615	309.154	327.671	271.468
1.48837	2.41212e-57	1.20366e-55	ENSG00000039560	RAI14	protein_coding	2510.84	7106.05	2612.99	2535.36	2384.17	8028.82	6382.17	6907.16
1.05989	3.44627e-57	1.71452e-55	ENSG00000150093	ITGB1	protein_coding	10896.8	22805.6	10409.5	10917.4	11363.5	23532.8	22996.4	21887.6
-1.54109	4.29976e-57	2.13271e-55	ENSG00000173114	LRRN3	protein_coding	2747.62	936.644	2888.68	2645.94	2708.25	930.227	842.359	1037.35
-2.49249	4.41218e-57	2.18192e-55	ENSG00000184828	ZBTB7C	protein_coding	524.455	92.4015	487.471	529.775	556.12	96.3306	85.9061	94.968
2.05422	7.67775e-57	3.78547e-55	ENSG00000166710	B2M	protein_coding	291.883	1220.21	318.082	264.863	292.703	1138.7	1413.07	1108.87
1.11326	8.04511e-57	3.95479e-55	ENSG00000181104	F2R	protein_coding	1727.16	3751.4	1667.05	1765.84	1748.6	3757.07	3712.92	3784.22
2.59128	9.17714e-57	4.49789e-55	ENSG00000164930	FZD6	protein_coding	88.6638	540.155	100.824	69.1892	95.9778	544.234	550.719	525.512
-4.03241	1.11265e-56	5.43717e-55	ENSG00000134548	SPX	protein_coding	361.037	24.3898	343.798	342.546	396.765	34.8594	15.1904	23.1196
1.14385	1.18666e-56	5.78174e-55	ENSG00000104805	NUCB1	protein_coding	1423.12	3155.45	1404.37	1458.96	1406.04	3092.73	3220.94	3152.67
-1.37666	1.82016e-56	8.84225e-55	ENSG00000180530	NRIP1	protein_coding	2281.03	876.771	2144.27	2354.06	2344.75	922.217	838.793	869.302
1.24027	2.21864e-56	1.07464e-54	ENSG00000143870	PDIA6	protein_coding	2231.17	5294.01	2144.85	2242.31	2306.35	5145.64	5699.55	5036.83
2.04342	5.85149e-56	2.826e-54	ENSG00000104081	BMF	protein_coding	293.632	1225.51	239.414	325.225	316.257	1286.9	1269.62	1120
1.89718	1.00296e-55	4.81568e-54	ENSG00000002586	CD99	protein_coding	237.462	889.252	233.258	249.965	229.162	820.17	976.592	870.994
3.9381	1.07922e-55	5.1668e-54	ENSG00000168918	INPP5D	protein_coding	20.827	326.675	21.8557	23.8502	16.7753	317.944	336.85	325.231
-1.05883	1.77281e-55	8.46288e-54	ENSG00000143013	LMO4	protein_coding	5269.85	2509.02	5250.09	5298.95	5260.52	2451.83	2461.46	2613.77
3.61422	3.94613e-55	1.87833e-53	ENSG00000152049	KCNE4	protein_coding	26.7105	325.951	28.6164	33.1373	18.3776	333.76	329.131	314.961
2.68498	4.02668e-55	1.91117e-53	ENSG00000244509	APOBEC3C	protein_coding	64.3196	421.366	59.4002	68.9113	64.6473	460.372	407.929	395.798
5.22852	8.48458e-55	4.01547e-53	ENSG00000104415	CCN4	protein_coding	7.51132	285.023	10.3496	7.61065	4.57367	253.899	323.67	277.5
2.7865	1.19561e-54	5.64226e-53	ENSG00000176971	FIBIN	protein_coding	86.9048	607.032	83.9007	110.976	65.8375	581.377	670.504	569.214
-1.91448	1.81032e-54	8.51882e-53	ENSG00000259436	CTC-378H22.2	lncRNA	748.297	194.916	727.036	740.451	777.404	182.062	199.077	203.61
1.71388	3.33943e-54	1.56697e-52	ENSG00000136378	ADAMTS7	protein_coding	294.619	978.405	291.8	302.63	289.426	1060.05	921.931	953.236
2.06531	3.52332e-54	1.64858e-52	ENSG00000197712	FAM114A1	protein_coding	253.152	1070.38	246.313	274.989	238.155	1052.54	1230.04	928.54
1.79308	3.96565e-54	1.8503e-52	ENSG00000141696	P3H4	protein_coding	259.296	907.862	267.34	232.649	277.899	940.706	897.495	885.386
2.9772	4.0448e-54	1.88191e-52	ENSG00000180440	SERTM1	protein_coding	47.1675	379.409	52.2005	40.7455	48.5565	424.434	351.927	361.866
1.72685	4.48103e-54	2.07902e-52	ENSG00000122884	P4HA1	protein_coding	384.936	1278.73	396.834	391.256	366.717	1140.05	1413.63	1282.51
1.10238	6.06272e-54	2.79717e-52	ENSG00000117592	PRDX6	protein_coding	2011.39	4332.29	1972.96	2060.49	2000.72	4179.16	4520.91	4296.8
-1.73064	6.06276e-54	2.79717e-52	ENSG00000119547	ONECUT2	protein_coding	15391.8	4601.99	14890.2	16572.3	14713	4940.96	3717.48	5147.54
3.97352	8.56009e-54	3.93836e-52	ENSG00000100628	ASB2	protein_coding	21.4458	334.773	32.6054	11.6426	20.0895	368.107	328.38	307.831
1.27509	1.09045e-53	5.00302e-52	ENSG00000257923	CUX1	protein_coding	1386.78	3373.92	1397.16	1355.67	1407.53	3356.78	3625.45	3139.55
2.80369	1.19502e-53	5.46762e-52	ENSG00000185585	OLFML2A	protein_coding	67.9093	484.804	53.4025	77.0623	73.2631	527.771	505.626	421.015
-1.40092	1.80518e-53	8.23652e-52	ENSG00000105991	HOXA1	protein_coding	2389.59	892.902	2330.39	2369.73	2468.66	795.882	931.652	951.172
-1.31895	1.8121e-53	8.24532e-52	ENSG00000100095	SEZ6L	protein_coding	8064.87	3218.24	7829.47	8115.48	8249.66	3389.62	2841.91	3423.2
1.81801	1.99218e-53	9.0398e-52	ENSG00000111145	ELK3	protein_coding	221.223	790.115	212.162	219.489	232.017	838.594	771.798	759.954
2.31473	2.33658e-53	1.05735e-51	ENSG00000165424	ZCCHC24	protein_coding	122.404	619.179	107.119	115.211	144.883	646.085	636.323	575.13
2.97101	5.74411e-53	2.59222e-51	ENSG00000244694	PTCHD4	protein_coding	60.3902	480.602	67.876	53.7982	59.4963	587.553	437.563	416.689
2.09365	6.81653e-53	3.06781e-51	ENSG00000074047	GLI2	protein_coding	134.335	580.099	135.44	131.341	136.223	600.875	543.791	595.633
2.43728	7.11866e-53	3.19508e-51	ENSG00000091656	ZFHX4	protein_coding	269.768	1482.49	241.185	339.355	228.763	1760.81	1255.91	1430.76
1.31982	8.99038e-53	4.02423e-51	ENSG00000033100	CHPF2	protein_coding	635.585	1594.87	612.146	651.065	643.544	1571.67	1618.37	1594.57
1.16065	1.31579e-52	5.87375e-51	ENSG00000136026	CKAP4	protein_coding	3098.88	6953.51	3063.01	3140.82	3092.82	6534.34	7530.33	6795.85
3.19398	1.66597e-52	7.41695e-51	ENSG00000166689	PLEKHA7	protein_coding	50.5117	472.71	53.4067	37.198	60.9303	474.296	388.641	555.194
-1.32616	3.03625e-52	1.34811e-50	ENSG00000163873	GRIK3	protein_coding	8787.93	3484.44	8453.05	9160.27	8750.47	3559.88	3095.16	3798.29
1.70047	3.31052e-52	1.46595e-50	ENSG00000091986	CCDC80	protein_coding	1483.34	4858.29	1475.51	1743.3	1231.22	4795.6	5029.2	4750.06
1.98712	4.94159e-52	2.18236e-50	ENSG00000172572	PDE3A	protein_coding	205.472	822.792	185.33	238.404	192.682	875.977	780.045	812.354
1.44459	6.0903e-52	2.6825e-50	ENSG00000116704	SLC35D1	protein_coding	428.182	1173.18	415.333	430.413	438.8	1167.35	1192.11	1160.08
1.75534	6.36749e-52	2.79712e-50	ENSG00000137331	IER3	protein_coding	241.74	821.846	229.82	248.665	246.736	786.649	872.689	806.199
2.72458	6.54888e-52	2.86917e-50	ENSG00000072163	LIMS2	protein_coding	93.3454	617.676	123.968	83.1757	72.8923	610.52	674.092	568.417
1.17005	7.18979e-52	3.14163e-50	ENSG00000204580	DDR1	protein_coding	1188.21	2691.9	1176.06	1193.12	1195.45	2833.36	2613.21	2629.12
2.14223	1.0505e-51	4.56608e-50	ENSG00000214357	NEURL1B	protein_coding	147.662	658.629	140.414	134.039	168.533	624.302	715.483	636.103
-2.8009	1.04974e-51	4.56608e-50	ENSG00000185002	RFX6	protein_coding	447.907	60.694	477.73	426.74	439.25	46.0977	61.2417	74.7427
-1.57514	1.36112e-51	5.90067e-50	ENSG00000155511	GRIA1	protein_coding	1856.04	617.674	1807.52	1924.08	1836.51	623.952	543.061	686.008
2.78575	2.61599e-51	1.13111e-49	ENSG00000164039	BDH2	protein_coding	74.4232	523.62	56.5992	70.5325	96.1381	573.257	510.941	486.663
-1.06424	5.62314e-51	2.425e-49	ENSG00000067840	PDZD4	protein_coding	3808.14	1812.94	3688.17	3864.78	3871.46	1800.18	1785.37	1853.26
1.25075	6.46166e-51	2.77936e-49	ENSG00000136068	FLNB	protein_coding	4125.57	9869.72	3654.26	4421.39	4301.07	10008.3	9786.64	9814.22
4.90931	7.37281e-51	3.16303e-49	ENSG00000128052	KDR	protein_coding	8.11716	251.159	8.88246	8.78736	6.68167	261.586	253.684	238.208
2.12144	9.08337e-51	3.88679e-49	ENSG00000187325	TAF9B	protein_coding	123.426	545.568	112.907	130.844	126.527	576.58	517.645	542.481
1.22761	1.16241e-50	4.96114e-49	ENSG00000182985	CADM1	protein_coding	3953.92	9317.37	3940.05	3998.44	3923.28	10349	8990.53	8612.57
2.21003	1.31168e-50	5.58375e-49	ENSG00000204592	HLA-E	protein_coding	125.498	587.484	118.12	141.722	116.651	582.16	637.824	542.467
2.87393	1.42426e-50	6.04743e-49	ENSG00000120693	SMAD9	protein_coding	57.1294	428.268	56.4205	57.8021	57.1656	487.58	344.976	452.248
1.85632	2.61513e-50	1.10754e-48	ENSG00000113448	PDE4D	protein_coding	335.128	1230.85	309.024	327.205	369.154	1413.01	1111.15	1168.4
1.80157	3.04282e-50	1.28538e-48	ENSG00000004399	PLXND1	protein_coding	368.062	1297.9	315.725	413.63	374.831	1420.22	1223.46	1250.02
2.48248	3.31196e-50	1.3955e-48	ENSG00000124067	SLC12A4	protein_coding	241.657	1365.88	240.718	302.472	181.782	1590.43	1335.1	1172.11
-1.24364	3.57908e-50	1.50422e-48	ENSG00000162374	ELAVL4	protein_coding	6314.27	2653.51	6297.76	6602.93	6042.12	2711.05	2407.62	2841.86
2.89515	4.41321e-50	1.85008e-48	ENSG00000213694	S1PR3	protein_coding	47.1764	356.041	51.0219	47.1862	43.3212	354.873	393.503	319.746
1.45554	7.09952e-50	2.96868e-48	ENSG00000168734	PKIG	protein_coding	616.022	1695.86	629.976	616.024	602.065	1549.07	1857.64	1680.86
1.2854	7.53546e-50	3.14301e-48	ENSG00000112655	PTK7	protein_coding	986.404	2417.89	995.516	992.6	971.097	2399.48	2599.73	2254.47
1.3467	1.09986e-49	4.57591e-48	ENSG00000115414	FN1	protein_coding	63227.1	161436	56896.2	66057.3	66727.9	179140	156083	149084
2.27604	1.5877e-49	6.58894e-48	ENSG00000163251	FZD5	protein_coding	107.78	531.784	95.9068	121.228	106.205	582.746	491.859	520.748
1.41706	1.90903e-49	7.90264e-48	ENSG00000137076	TLN1	protein_coding	2630.03	7065.02	2300.69	2903.09	2686.32	6839.79	7605.42	6749.85
1.28422	2.09929e-49	8.66849e-48	ENSG00000176014	TUBB6	protein_coding	835.911	2045.94	815.087	865.708	826.937	1988.42	2183.62	1965.78
4.43837	2.39511e-49	9.86534e-48	ENSG00000173157	ADAMTS20	protein_coding	12.1091	267.606	12.7266	13.0248	10.5759	302.652	237.98	262.186
3.73435	3.1335e-49	1.28746e-47	ENSG00000060718	COL11A1	protein_coding	678.006	9229.41	603.314	911.305	519.398	9747.06	8985.21	8955.95
2.02329	4.51489e-49	1.85043e-47	ENSG00000110900	TSPAN11	protein_coding	131.94	542.919	129.746	136.376	129.698	546.731	561.394	520.632
2.07925	4.65187e-49	1.90134e-47	ENSG00000074219	TEAD2	protein_coding	168.798	722.755	158.412	170.376	177.606	733.017	805.011	630.238
1.27405	4.66213e-49	1.90134e-47	ENSG00000162849	KIF26B	protein_coding	1531.95	3731.13	1465.05	1660.34	1470.47	3997.85	3661.1	3534.44
-1.31123	4.84697e-49	1.97186e-47	ENSG00000050438	SLC4A8	protein_coding	4026.24	1608.16	3716.59	4318.05	4044.07	1478.34	1644.16	1701.99
1.28712	5.68856e-49	2.30855e-47	ENSG00000158710	TAGLN2	protein_coding	1178.08	2886.87	1183.2	1157.03	1194.02	2684.96	3167.14	2808.49
1.46422	6.94332e-49	2.81085e-47	ENSG00000163191	S100A11	protein_coding	872.076	2422.16	852.221	874.051	889.956	2331.65	2732.8	2202.03
2.85924	8.7033e-49	3.51473e-47	ENSG00000118707	TGIF2	protein_coding	60.7981	454.462	45.1185	64.7918	72.484	522.68	439.967	400.739
-0.994034	9.01624e-49	3.63223e-47	ENSG00000115266	APC2	protein_coding	5578.04	2791.26	5681.45	5511.83	5540.86	2841.71	2674.39	2857.69
1.70907	9.91987e-49	3.98653e-47	ENSG00000147027	TMEM47	protein_coding	234.915	774.31	233.862	231.355	239.528	768.937	736.324	817.668
1.2775	1.29284e-48	5.18298e-47	ENSG00000164111	ANXA5	protein_coding	1197.04	2913.61	1156.81	1254.44	1179.88	2723.69	3163.07	2854.07
-1.59609	1.36763e-48	5.46954e-47	ENSG00000170381	SEMA3E	protein_coding	1676.63	551.089	1699.94	1661.44	1668.53	575.366	469.77	608.132
1.9437	1.64792e-48	6.57455e-47	ENSG00000183580	FBXL7	protein_coding	158.743	616.198	163.909	145.772	166.548	600.267	652.836	595.492
1.24178	3.20208e-48	1.27443e-46	ENSG00000104341	LAPTM4B	protein_coding	2876.74	6836.82	2961.69	2843.41	2825.11	6473.93	7621.72	6414.83
3.63432	3.93831e-48	1.56368e-46	ENSG00000164694	FNDC1	protein_coding	24.4801	314.53	23.7343	26.0981	23.608	392.887	289.199	261.504
2.01932	4.08049e-48	1.61625e-46	ENSG00000198796	ALPK2	protein_coding	287.871	1182.88	237.377	329.142	297.094	1338.75	1052.56	1157.33
1.73621	4.52813e-48	1.78926e-46	ENSG00000157110	RBPMS	protein_coding	251.702	844.882	254.883	238.201	262.022	784.808	920.921	828.917
1.64859	5.2093e-48	2.05351e-46	ENSG00000119408	NEK6	protein_coding	312.192	982.331	329.173	300.181	307.221	887.998	1037.2	1021.8
2.15141	7.00019e-48	2.75291e-46	ENSG00000159388	BTG2	protein_coding	231.719	1037.84	269.411	191.192	234.555	912.086	1201.47	999.958
1.43611	7.49253e-48	2.93953e-46	ENSG00000138434	ITPRID2	protein_coding	1381.97	3769.66	1532.06	1285.16	1328.7	4145.5	3723.36	3440.13
-1.27966	9.54875e-48	3.73736e-46	ENSG00000103647	CORO2B	protein_coding	1787	729.154	1763.65	1753.34	1844	703.301	711.252	772.91
1.01668	1.28446e-47	5.01546e-46	ENSG00000185896	LAMP1	protein_coding	2192.67	4453.8	2119.59	2161.08	2297.35	4423.64	4512.84	4424.94
2.6783	1.53826e-47	5.99232e-46	ENSG00000168077	SCARA3	protein_coding	64.7005	418.944	53.1671	74.5376	66.3969	369.788	470.234	416.811
1.37026	1.82359e-47	7.08713e-46	ENSG00000137177	KIF13A	protein_coding	624.647	1630.16	614.156	659.7	600.085	1754.72	1574.65	1561.12
2.34003	1.87534e-47	7.27113e-46	ENSG00000115884	SDC1	protein_coding	155.716	798.601	185.125	114.138	167.886	855.93	751.531	788.343
1.50704	3.70855e-47	1.43452e-45	ENSG00000159658	EFCAB14	protein_coding	522.227	1500.41	520.439	552.078	494.165	1646.11	1365.68	1489.44
1.09766	4.69761e-47	1.81286e-45	ENSG00000142871	CCN1	protein_coding	1914.85	4117.19	1803.67	1962.86	1978.01	4093.24	4287.26	3971.06
1.25327	6.17988e-47	2.37933e-45	ENSG00000135535	CD164	protein_coding	996.692	2393.01	1011.79	1001.26	977.023	2478.58	2508.92	2191.54
5.06152	1.48179e-46	5.69181e-45	ENSG00000154330	PGM5	protein_coding	7.38586	254.346	3.28024	6.86396	12.0134	211.957	311.559	239.521
1.67958	1.60637e-46	6.15602e-45	ENSG00000150760	DOCK1	protein_coding	272.092	879.334	274.29	250.479	291.506	873.774	830.315	933.912
-0.93373	2.73235e-46	1.04468e-44	ENSG00000104435	STMN2	protein_coding	43048.1	22437.3	43046.2	42386.5	43711.5	21024.7	23130.8	23156.4
5.1742	3.0972e-46	1.18144e-44	ENSG00000138185	ENTPD1	protein_coding	7.78071	282.823	6.39176	5.48134	11.469	198.195	357.25	293.024
-1.18089	3.86804e-46	1.47208e-44	ENSG00000133083	DCLK1	protein_coding	11302	4953.1	11204.7	11325.4	11375.9	4733.46	4589.56	5536.29
1.62105	4.77857e-46	1.81443e-44	ENSG00000157570	TSPAN18	protein_coding	385.018	1195.78	408.782	330.349	415.923	1242.57	1167.62	1177.14
1.33119	5.58494e-46	2.11574e-44	ENSG00000135046	ANXA1	protein_coding	956.474	2426.12	907.36	1040.86	921.206	2543.62	2495.2	2239.53
4.20948	5.90238e-46	2.23088e-44	ENSG00000163909	HEYL	protein_coding	12.7527	243.34	13.0439	10.3978	14.8163	246.406	277.859	205.754
1.32234	6.38934e-46	2.40942e-44	ENSG00000145349	CAMK2D	protein_coding	854.273	2147.54	791.289	876.533	894.996	2067.02	2059.34	2316.28
1.5672	7.39405e-46	2.78195e-44	ENSG00000174807	CD248	protein_coding	475.413	1424.52	471.876	526.47	427.892	1537.22	1414.09	1322.25
1.10135	1.2716e-45	4.77341e-44	ENSG00000133026	MYH10	protein_coding	8855.99	19100.8	8691.7	8907.02	8969.26	20988.4	17653.1	18661
1.14029	1.31638e-45	4.93032e-44	ENSG00000168615	ADAM9	protein_coding	1110.45	2465.87	1100.7	1126.51	1104.15	2624.03	2378.34	2395.25
-1.33315	1.41053e-45	5.27096e-44	ENSG00000143858	SYT2	protein_coding	2945.7	1156.32	2840.79	2949.16	3047.14	1069.9	1097.64	1301.42
1.34612	1.82413e-45	6.80116e-44	ENSG00000211455	STK38L	protein_coding	560.561	1432.94	568.773	563.619	549.291	1404.26	1356.5	1538.06
2.9785	1.92883e-45	7.17532e-44	ENSG00000147119	CHST7	protein_coding	35.8536	287.881	41.0394	29.4944	37.0271	292.507	287.996	283.141
1.23379	1.96869e-45	7.30717e-44	ENSG00000175215	CTDSP2	protein_coding	898.23	2131.7	911.465	872.997	910.229	2300.18	2081.98	2012.94
1.31231	2.10588e-45	7.79883e-44	ENSG00000213977	TAX1BP3	protein_coding	709.101	1769.15	753.226	680.206	693.87	1691.9	1892.84	1722.72
0.947497	2.11387e-45	7.8109e-44	ENSG00000167460	TPM4	protein_coding	6500.55	12580.4	6241.06	6619.81	6640.76	12266.2	13193.3	12281.6
2.6009	2.27889e-45	8.40187e-44	ENSG00000145246	ATP10D	protein_coding	143.852	894.599	122.788	137.21	171.559	1160.22	812.77	710.805
1.71552	2.42507e-45	8.92091e-44	ENSG00000115183	TANC1	protein_coding	238.503	793.941	215.211	257.465	242.834	843.059	780.297	758.467
2.08619	2.44576e-45	8.97702e-44	ENSG00000147041	SYTL5	protein_coding	125.098	539.343	127.724	134.511	113.059	578.769	489.082	550.179
1.0548	2.53726e-45	9.29222e-44	ENSG00000244038	DDOST	protein_coding	2585.29	5390.02	2600.62	2627.57	2527.66	5143.79	5777.91	5248.38
-1.44779	2.82319e-45	1.03165e-43	ENSG00000182601	HS3ST4	protein_coding	1439.63	519.95	1404.87	1451.38	1462.64	478.664	500.004	581.182
1.58626	9.10317e-45	3.31914e-43	ENSG00000111859	NEDD9	protein_coding	299.544	909.441	280.072	314.921	303.638	942.467	845.04	940.816
2.03041	9.77802e-45	3.55735e-43	ENSG00000164116	GUCY1A1	protein_coding	127.512	528.586	133.812	115.237	133.486	562.128	532.222	491.409
2.52055	1.16334e-44	4.22306e-43	ENSG00000143382	ADAMTSL4	protein_coding	68.4218	399.789	54.9103	67.5519	82.8031	417.975	392.731	388.662
-1.38854	1.20117e-44	4.3508e-43	ENSG00000077092	RARB	protein_coding	1123.88	426.664	1151.19	1090.34	1130.12	433.784	411.258	434.95
-1.18251	1.54726e-44	5.59216e-43	ENSG00000077279	DCX	protein_coding	34613.2	15161.3	34367.8	35335	34136.8	15170.2	13493.5	16820.3
1.50824	1.57148e-44	5.66729e-43	ENSG00000181026	AEN	protein_coding	447.008	1277.71	467.065	432.5	441.458	1165.63	1416.99	1250.5
1.58655	1.64525e-44	5.92041e-43	ENSG00000072682	P4HA2	protein_coding	508.737	1538.57	495.418	584.133	446.659	1485.06	1633.24	1497.41
1.55079	1.74036e-44	6.24901e-43	ENSG00000116962	NID1	protein_coding	561.796	1662.11	473.205	611.513	600.671	1726.31	1609.48	1650.54
1.5676	1.98926e-44	7.12724e-43	ENSG00000166147	FBN1	protein_coding	3978.93	11888.2	3452.82	4751.54	3732.42	12788.7	10935.1	11940.8
1.90902	2.57444e-44	9.20391e-43	ENSG00000120896	SORBS3	protein_coding	296.649	1127.94	286.733	351.126	252.088	1243.59	1128.2	1012.02
2.04989	2.61495e-44	9.32855e-43	ENSG00000167874	TMEM88	protein_coding	109.165	456.536	116.289	104.818	106.387	444.948	460.521	464.138
1.48495	2.71983e-44	9.68178e-43	ENSG00000100234	TIMP3	protein_coding	471.312	1328.32	441.555	466.952	505.428	1257.94	1455.09	1271.91
-1.20191	3.12215e-44	1.109e-42	ENSG00000120437	ACAT2	protein_coding	6189.37	2666.16	6296.05	6199.91	6072.15	2341.48	2870.95	2786.03
1.61829	3.73755e-44	1.32475e-42	ENSG00000120937	NPPB	protein_coding	509.296	1574.77	504.85	446.165	576.874	1425.12	1685.91	1613.28
1.49413	6.93423e-44	2.45252e-42	ENSG00000137809	ITGA11	protein_coding	741.439	2100.74	675.086	837.177	712.055	1898.36	2163.09	2240.78
-2.49028	2.27434e-43	8.02678e-42	ENSG00000081138	CDH7	protein_coding	393.198	70.805	376.166	432.277	371.152	80.6485	67.4694	64.2971
1.13651	2.45144e-43	8.63337e-42	ENSG00000067057	PFKP	protein_coding	796.194	1760.95	806.047	809.12	773.414	1799.88	1739.56	1743.41
1.63114	2.5446e-43	8.94238e-42	ENSG00000184384	MAML2	protein_coding	321.634	1010.86	326.498	327.734	310.671	1133.33	900.796	998.471
2.26892	2.89017e-43	1.01352e-41	ENSG00000173546	CSPG4	protein_coding	137.695	678.251	129.411	160.173	123.5	816.9	625.257	592.595
1.08344	3.30556e-43	1.15674e-41	ENSG00000100934	SEC23A	protein_coding	1280.74	2723.24	1280.5	1276.41	1285.3	2583.42	2882.58	2703.72
-1.18688	3.53206e-43	1.23338e-41	ENSG00000143850	PLEKHA6	protein_coding	3838.5	1675.71	3855.83	3872.44	3787.23	1684.88	1514.74	1827.53
4.41686	3.58566e-43	1.24946e-41	ENSG00000137834	SMAD6	protein_coding	9.50125	211.249	7.18576	8.6285	12.6895	236.993	200.11	196.644
-1.65809	3.62373e-43	1.26007e-41	ENSG00000061455	PRDM6	protein_coding	1704.47	531.083	1819.37	1725.51	1568.54	433.139	595.199	564.912
1.17602	4.19576e-43	1.45591e-41	ENSG00000108679	LGALS3BP	protein_coding	922.271	2092.03	969.552	862.533	934.727	2012.43	2126.47	2137.2
-0.998182	4.37667e-43	1.5155e-41	ENSG00000052802	MSMO1	protein_coding	4051.15	2016.07	4017.88	4111.4	4024.16	1916.92	2016.26	2115.04
-1.73363	4.44503e-43	1.53595e-41	ENSG00000128805	ARHGAP22	protein_coding	735.308	219.382	721.26	765.444	719.22	225.845	196.128	236.171
2.6271	4.65793e-43	1.60616e-41	ENSG00000112559	MDFI	protein_coding	70.0764	442.052	69.2425	60.8248	80.1619	473.48	494.944	357.731
1.34187	7.55899e-43	2.60108e-41	ENSG00000133112	TPT1	protein_coding	7690.53	19626.9	7565	7395.91	8110.68	17687.8	22813.4	18379.6
1.91764	7.8635e-43	2.70024e-41	ENSG00000064961	HMG20B	protein_coding	152.801	584.842	144.916	151.074	162.414	576.022	640.317	538.188
2.33827	9.19052e-43	3.14937e-41	ENSG00000117122	MFAP2	protein_coding	148.887	764.418	132.351	150.317	163.993	714.889	950.693	627.671
2.54013	1.02488e-42	3.50477e-41	ENSG00000179954	SSC5D	protein_coding	58.3334	346.236	59.1085	62.2396	53.6521	369.25	360.185	309.272
-0.847603	1.42279e-42	4.85542e-41	ENSG00000053438	NNAT	protein_coding	10495.2	5811.9	10824.1	10331.2	10330.4	5744.61	5924.68	5766.4
1.51399	1.66951e-42	5.68564e-41	ENSG00000146242	TPBG	protein_coding	391.342	1125.57	442.131	375.102	356.792	1118.43	1101.79	1156.5
1.47929	1.91053e-42	6.49307e-41	ENSG00000175426	PCSK1	protein_coding	934.754	2628.96	830.676	1025.62	947.971	2743.26	2318.1	2825.52
2.88552	2.06585e-42	7.00651e-41	ENSG00000144857	BOC	protein_coding	72.3654	544.619	94.1619	56.886	66.0482	678.189	524.46	431.208
2.3772	2.9877e-42	1.01123e-40	ENSG00000196411	EPHB4	protein_coding	189.953	1000.48	148.335	255.079	166.445	1112.88	1009.13	879.437
2.24509	3.02421e-42	1.02149e-40	ENSG00000176692	FOXC2	protein_coding	94.1455	455.771	99.7542	80.636	102.046	507.058	441.751	418.505
1.86009	3.17884e-42	1.07153e-40	ENSG00000165072	MAMDC2	protein_coding	142.268	520.702	137.174	147.5	142.131	493.648	532.52	535.938
1.32908	3.41517e-42	1.14885e-40	ENSG00000181061	HIGD1A	protein_coding	1001.8	2530.26	1000.08	1097.26	908.072	2414.99	2737.28	2438.51
1.83476	3.48273e-42	1.16919e-40	ENSG00000060138	YBX3	protein_coding	445.284	1603.31	463.557	444.865	427.428	1361.29	1968.46	1480.17
5.75743	6.83862e-42	2.29115e-40	ENSG00000144227	NXPH2	protein_coding	4.37009	247.128	6.52698	0	6.58328	267.237	258.376	215.77
2.52579	7.57456e-42	2.53257e-40	ENSG00000113916	BCL6	protein_coding	61.3498	358.112	58.683	67.0992	58.2673	355.439	316.663	402.232
-1.128	8.40413e-42	2.80426e-40	ENSG00000070961	ATP2B1	protein_coding	7619.95	3469.58	7547.86	7990.16	7321.82	3634.57	3119.18	3655
1.13483	9.41808e-42	3.13626e-40	ENSG00000286190	RP11-807C20.3	protein_coding	1769.54	3899.74	1836.82	1695.51	1776.28	3559.52	4156.73	3982.96
2.08055	9.89704e-42	3.28912e-40	ENSG00000164751	PEX2	protein_coding	141.663	601.506	173.521	126.866	124.601	563.919	634.429	606.169
1.44248	1.01965e-41	3.38183e-40	ENSG00000006042	TMEM98	protein_coding	382.19	1045.07	386.826	357.988	401.757	998.708	1116.85	1019.65
1.88837	1.04797e-41	3.46882e-40	ENSG00000204525	HLA-C	protein_coding	152.371	569.801	171.638	135.936	149.538	570.712	591.148	547.543
1.95525	1.05823e-41	3.49576e-40	ENSG00000148175	STOM	protein_coding	216.156	843.168	198.71	195.413	254.344	721.133	902.424	905.948
1.76521	1.10638e-41	3.64753e-40	ENSG00000120093	HOXB3	protein_coding	203.707	703.322	199.184	211.009	200.929	770.533	623.896	715.535
-1.65425	1.47534e-41	4.85424e-40	ENSG00000105976	MET	protein_coding	985.841	315.099	973.988	966.142	1017.39	365.793	269.301	310.204
-1.45099	1.72042e-41	5.64935e-40	ENSG00000152217	SETBP1	protein_coding	1715.25	623.222	1633.43	1749.21	1763.11	650.286	536.936	682.443
1.22884	1.95378e-41	6.40291e-40	ENSG00000112378	PERP	protein_coding	662.256	1559.51	661.484	626.44	698.843	1493.44	1612.52	1572.58
-1.20676	2.20833e-41	7.22277e-40	ENSG00000125247	TMTC4	protein_coding	2861.88	1226.22	2906.84	2836.78	2842.01	1099.15	1229.55	1349.95
1.78847	2.57591e-41	8.40836e-40	ENSG00000134363	FST	protein_coding	268.77	944.873	272.747	284.698	248.865	1103.48	898.4	832.741
3.44708	2.86901e-41	9.34663e-40	ENSG00000145779	TNFAIP8	protein_coding	22.8965	241.591	29.847	15.9598	22.8827	232.189	241.392	251.193
2.35119	3.30794e-41	1.07554e-39	ENSG00000198075	SULT1C4	protein_coding	65.4448	339.501	60.0482	63.8821	72.4042	342.705	337.069	338.728
3.70939	4.22942e-41	1.37244e-39	ENSG00000079215	SLC1A3	protein_coding	23.579	316.416	17.5457	20.364	32.8272	395.555	267.055	286.64
1.23223	4.30206e-41	1.39328e-39	ENSG00000101608	MYL12A	protein_coding	1364.79	3222.84	1330.06	1350.76	1413.56	2997.4	3601.98	3069.14
1.33778	4.41968e-41	1.42857e-39	ENSG00000112977	DAP	protein_coding	1094.32	2782.4	1121	1041.73	1120.24	2504.81	3151.49	2690.89
1.75079	4.48298e-41	1.4462e-39	ENSG00000185088	RPS27L	protein_coding	308.068	1046.11	306.426	290.752	327.026	951.256	1229.28	957.791
1.41959	7.10107e-41	2.28632e-39	ENSG00000157654	PALM2AKAP2	protein_coding	1474.4	3984.55	1335.76	1578.95	1508.48	4529.32	3500.53	3923.81
1.975	8.19184e-41	2.63238e-39	ENSG00000132274	TRIM22	protein_coding	146.485	583.529	146.134	167.071	126.251	637.13	547.646	565.811
1.24334	9.26217e-41	2.97055e-39	ENSG00000155366	RHOC	protein_coding	1757.13	4184.26	1706.19	1813.14	1752.07	3912.45	4734.96	3905.38
2.23166	1.00457e-40	3.21559e-39	ENSG00000163565	IFI16	protein_coding	75.0605	356.689	74.8934	76.3826	73.9055	340.806	360.422	368.838
1.12051	1.25987e-40	4.025e-39	ENSG00000171469	ZNF561	protein_coding	717.246	1568.66	730.48	699.23	722.026	1582.63	1559.95	1563.41
3.39727	1.3567e-40	4.32598e-39	ENSG00000105997	HOXA3	protein_coding	21.0077	222.477	22.7015	16.0961	24.2256	216.611	212.92	237.899
1.88421	1.4202e-40	4.51972e-39	ENSG00000111962	UST	protein_coding	148.942	552.317	163.148	136.987	146.691	505.892	588.614	562.446
-1.1028	1.67206e-40	5.31103e-39	ENSG00000277363	SRCIN1	protein_coding	2779.12	1289.02	2783.22	2798.5	2755.63	1337.32	1181.69	1348.06
1.89677	1.68966e-40	5.35663e-39	ENSG00000099953	MMP11	protein_coding	150.059	567.934	140.606	154.106	155.465	588.11	609.494	506.198
-1.2099	1.87183e-40	5.92281e-39	ENSG00000066735	KIF26A	protein_coding	1328.36	570.077	1305.29	1319.65	1360.13	566.4	561.165	582.668
1.37096	2.2036e-40	6.95924e-39	ENSG00000167601	AXL	protein_coding	390.152	1018.69	398.239	398.78	373.437	1050.38	1044.29	961.399
1.55575	2.47723e-40	7.80849e-39	ENSG00000150457	LATS2	protein_coding	254.824	757.955	241.775	272.61	250.087	793.814	722.754	757.298
1.46335	2.49925e-40	7.86289e-39	ENSG00000205213	LGR4	protein_coding	710.659	1974.25	626.11	769.133	736.735	1869.5	2201.04	1852.22
1.89341	2.53242e-40	7.95209e-39	ENSG00000148411	NACC2	protein_coding	131.97	498.108	137.288	120.724	137.899	524.721	493.319	476.286
1.04626	3.05037e-40	9.56033e-39	ENSG00000078808	SDF4	protein_coding	1078.82	2240.39	1064.46	1047.14	1124.85	2265.08	2267.65	2188.44
2.009	4.49169e-40	1.4051e-38	ENSG00000161513	FDXR	protein_coding	108.203	441.97	109.832	96.5424	118.236	444.595	440.407	440.906
1.90433	5.29645e-40	1.65371e-38	ENSG00000173406	DAB1	protein_coding	150.403	570.888	140.361	140.271	170.577	622.271	527.34	563.053
1.40519	6.06553e-40	1.89027e-38	ENSG00000167693	NXN	protein_coding	486.442	1300.69	472.847	542.426	444.051	1362.74	1290.33	1249
-2.05612	6.80695e-40	2.11733e-38	ENSG00000183960	KCNH8	protein_coding	690.383	162.106	689.478	730.76	650.912	156.39	132.601	197.327
-0.928737	6.92438e-40	2.14981e-38	ENSG00000066032	CTNNA2	protein_coding	3931.47	2056.3	3940.06	3976.06	3878.29	2057.33	1984.91	2126.65
4.52098	6.99598e-40	2.16797e-38	ENSG00000183160	TMEM119	protein_coding	9.39661	220.338	8.876	5.77856	13.5353	228.115	255.593	177.305
1.10667	9.36751e-40	2.89744e-38	ENSG00000064042	LIMCH1	protein_coding	1432.95	3107.38	1414.46	1457.56	1426.83	3292.79	2833.43	3195.92
1.53048	1.00972e-39	3.1173e-38	ENSG00000137509	PRCP	protein_coding	460.282	1337.99	449.871	460.459	470.518	1177.8	1541.1	1295.06
1.19474	1.25118e-39	3.85555e-38	ENSG00000112249	ASCC3	protein_coding	1024.32	2360.44	1095.48	939.634	1037.84	2448.01	2218.34	2414.98
2.19292	1.40679e-39	4.32698e-38	ENSG00000057294	PKP2	protein_coding	103.042	476.671	100.352	106.677	102.098	434.791	431.219	564.002
-0.973636	1.4199e-39	4.35921e-38	ENSG00000145335	SNCA	protein_coding	3087.58	1563.23	3084.66	2991.38	3186.69	1530.47	1598.69	1560.52
2.00949	1.56171e-39	4.78567e-38	ENSG00000144681	STAC	protein_coding	190.253	775.511	153.356	238.395	179.009	811.384	774.41	740.74
1.49035	2.33879e-39	7.15366e-38	ENSG00000149131	SERPING1	protein_coding	312.182	886.048	312.697	296.145	327.704	888.688	945.146	824.31
3.15846	4.07118e-39	1.24295e-37	ENSG00000173535	TNFRSF10C	protein_coding	29.4734	264.608	24.9523	41.516	21.9519	257.632	265.46	270.733
-1.34213	4.43512e-39	1.35156e-37	ENSG00000133958	UNC79	protein_coding	1183.1	460.947	1202.02	1184.25	1163.04	446.645	432.942	503.255
1.394	4.92847e-39	1.49914e-37	ENSG00000100100	PIK3IP1	protein_coding	363.399	962.817	388.966	341.92	359.312	964.811	998.601	925.04
2.12857	5.79751e-39	1.76025e-37	ENSG00000136383	ALPK3	protein_coding	224.436	983.614	268.839	236.427	168.042	1056.7	847.301	1046.84
3.48695	7.02977e-39	2.12866e-37	ENSG00000180447	GAS1	protein_coding	19.6555	224.832	23.3031	21.6725	13.991	216.474	253.759	204.264
2.26417	7.03668e-39	2.12866e-37	ENSG00000165895	ARHGAP42	protein_coding	138.837	676.046	126.725	171.117	118.669	760.192	550.569	717.377
-1.33994	7.34213e-39	2.217e-37	ENSG00000143502	SUSD4	protein_coding	1603.57	624.025	1755.18	1538.74	1516.8	570.76	647.906	653.41
2.30359	7.41024e-39	2.23348e-37	ENSG00000151572	ANO4	protein_coding	103.356	523.808	109.733	102.954	97.3822	652.135	468.13	451.16
1.58916	7.60054e-39	2.28667e-37	ENSG00000168140	VASN	protein_coding	236.54	718.677	226.559	258.4	224.661	708.516	756.618	690.897
-0.919106	8.91646e-39	2.67769e-37	ENSG00000112972	HMGCS1	protein_coding	22185.9	11677.2	22156.5	21864.9	22536.4	11183.9	11232.2	12615.4
-0.909543	9.43424e-39	2.82805e-37	ENSG00000167508	MVD	protein_coding	3543.11	1877.87	3620.81	3564.38	3444.14	1869.38	1872.97	1891.26
1.52567	1.50575e-38	4.50552e-37	ENSG00000110811	P3H3	protein_coding	329.68	960.014	303.315	359.121	326.605	983.365	1020.75	875.929
-1.15452	1.67631e-38	5.00679e-37	ENSG00000031003	FAM13B	protein_coding	1981.93	880.086	1954.47	2002.82	1988.5	812.903	872.358	954.997
1.0455	1.75064e-38	5.21936e-37	ENSG00000114353	GNAI2	protein_coding	1876.78	3893.48	1867.12	1931.45	1831.77	3843.59	4194	3642.83
3.10661	2.14763e-38	6.39143e-37	ENSG00000256235	SMIM3	protein_coding	30.3362	266.936	33.6361	26.9415	30.4309	251.444	321.282	228.081
-1.3517	2.15956e-38	6.41536e-37	ENSG00000137872	SEMA6D	protein_coding	8399.59	3265.21	8284.82	8783.07	8130.88	3388.41	2717.28	3689.94
1.19869	2.27946e-38	6.75019e-37	ENSG00000108582	CPD	protein_coding	1312.42	3032.21	1214.47	1245.38	1477.41	3042.21	3101.39	2953.03
-1.06124	2.28044e-38	6.75019e-37	ENSG00000128641	MYO1B	protein_coding	2882.43	1372.06	2693.32	3022.48	2931.49	1344.1	1346.89	1425.19
-0.978119	2.30493e-38	6.81047e-37	ENSG00000157168	NRG1	protein_coding	3761.77	1902.94	3629.39	3851.69	3804.22	1964.56	1794.21	1950.06
1.86005	2.36174e-38	6.96588e-37	ENSG00000140682	TGFB1I1	protein_coding	182.655	667.536	157.778	202.869	187.319	583.746	702.913	715.948
2.23429	2.42687e-38	7.14521e-37	ENSG00000177426	TGIF1	protein_coding	71.7393	342.253	67.6586	78.9101	68.6493	328.986	351.739	346.034
2.01901	2.81674e-38	8.2783e-37	ENSG00000105810	CDK6	protein_coding	700.479	2876.02	688.011	882.984	530.442	3167.16	2399.55	3061.35
1.70435	3.62436e-38	1.0633e-36	ENSG00000168938	PPIC	protein_coding	189.292	621.662	196.029	187.861	183.985	578.967	686.811	599.209
2.07106	3.67751e-38	1.07698e-36	ENSG00000133466	C1QTNF6	protein_coding	105.253	451.04	109.051	106.113	100.594	479.721	484.79	388.608
2.07858	3.88509e-38	1.13575e-36	ENSG00000122359	ANXA11	protein_coding	256.73	1098.68	207.7	251.606	310.884	1058.9	1305.14	932.001
1.26746	4.19233e-38	1.22341e-36	ENSG00000060982	BCAT1	protein_coding	1424.88	3449.35	1443.7	1567.56	1263.39	3230.34	3399.38	3718.33
-1.08079	4.26888e-38	1.24355e-36	ENSG00000170873	MTSS1	protein_coding	2472.05	1157.71	2467.39	2512.04	2436.71	1096.19	1125.61	1251.32
-1.7062	4.60406e-38	1.33882e-36	ENSG00000277954	RP11-679B19.1	lncRNA	1018.76	313.706	966.167	1073.56	1016.56	375.993	258.409	306.717
-1.20295	5.80724e-38	1.68573e-36	ENSG00000187764	SEMA4D	protein_coding	1439.88	620.668	1346.91	1499.72	1473.02	611.755	628.145	622.105
2.67755	6.78894e-38	1.96725e-36	ENSG00000270504	RP11-420L9.5	lncRNA	39.3004	255.563	41.0249	39.022	37.8544	241.807	268.565	256.318
2.48613	6.94912e-38	2.01013e-36	ENSG00000148400	NOTCH1	protein_coding	106.831	617.135	99.8897	121.916	98.6875	809.692	546.001	495.713
0.898248	7.16969e-38	2.07031e-36	ENSG00000058262	SEC61A1	protein_coding	4094.02	7656.02	4043.02	4066.66	4172.37	7325.87	8135.46	7506.73
-1.29315	8.15367e-38	2.35033e-36	ENSG00000119906	SLF2	protein_coding	1566.26	633.088	1523.03	1606.53	1569.21	627.617	573.448	698.198
-1.28593	9.06968e-38	2.60983e-36	ENSG00000143494	VASH2	protein_coding	1144.36	466.232	1146.29	1079.76	1207.03	472.03	465.017	461.649
1.9655	1.06927e-37	3.07149e-36	ENSG00000169515	CCDC8	protein_coding	114.758	454.562	121.17	115.291	107.815	456.344	492.705	414.639
1.19692	1.8561e-37	5.32244e-36	ENSG00000161791	FMNL3	protein_coding	509.189	1173.33	503.639	527.229	496.698	1138.67	1199.25	1182.06
0.894909	2.84479e-37	8.14339e-36	ENSG00000002834	LASP1	protein_coding	5400.91	10080.6	5257.88	5480.41	5464.44	9548	10721.2	9972.7
1.04993	3.07319e-37	8.78199e-36	ENSG00000134333	LDHA	protein_coding	1419.52	2952.75	1333.02	1431.55	1494	2857.11	3118.48	2882.67
1.22108	3.14469e-37	8.97079e-36	ENSG00000134115	CNTN6	protein_coding	565.697	1328.59	599.89	572.781	524.418	1360.5	1291	1334.26
-1.35191	3.20064e-37	9.11464e-36	ENSG00000137821	LRRC49	protein_coding	1177.06	460.779	1182.7	1131.74	1216.76	499.032	412.61	470.695
-0.92584	3.6294e-37	1.03179e-35	ENSG00000132872	SYT4	protein_coding	20399.2	10685.2	20469.2	20660.2	20068.2	10340.3	10105.6	11609.5
-1.39196	3.76155e-37	1.06752e-35	ENSG00000196132	MYT1	protein_coding	1423.37	533.633	1409.99	1402.15	1457.98	484.293	502.117	614.489
1.49834	3.76876e-37	1.06773e-35	ENSG00000185483	ROR1	protein_coding	343.555	979.397	356.271	379.059	295.334	996.903	981.052	960.235
1.47345	3.8658e-37	1.09335e-35	ENSG00000138771	SHROOM3	protein_coding	406.536	1140.83	379.857	467.732	372.017	1205.71	1114.25	1102.54
-1.05584	3.89538e-37	1.09983e-35	ENSG00000186469	GNG2	protein_coding	13623.5	6521.41	13367.5	14113.8	13389.3	6056.17	6236.04	7272.03
1.99923	4.12884e-37	1.16376e-35	ENSG00000101955	SRPX	protein_coding	98.3758	400.26	94.5932	92.8165	107.718	417.51	397.515	385.757
1.15118	5.13991e-37	1.44627e-35	ENSG00000060656	PTPRU	protein_coding	1039.51	2320.48	1015.36	958.836	1144.33	2259.03	2386.48	2315.91
5.83362	6.57821e-37	1.84783e-35	ENSG00000130303	BST2	protein_coding	3.65744	215.346	1.81893	5.96228	3.19111	230.614	217.758	197.667
1.43524	6.83101e-37	1.91558e-35	ENSG00000164300	SERINC5	protein_coding	374.662	1025.35	363.371	405.575	355.04	1106.14	1034.25	935.659
1.62381	6.85112e-37	1.91797e-35	ENSG00000109686	SH3D19	protein_coding	239.122	749.254	215.245	259.169	242.951	817.371	744.463	685.927
1.2424	9.13727e-37	2.55364e-35	ENSG00000101439	CST3	protein_coding	724.865	1728.64	793.77	681.699	699.126	1770.43	1805.5	1609.98
1.03704	9.69219e-37	2.70415e-35	ENSG00000166794	PPIB	protein_coding	3264.16	6730.4	3295.02	3259.63	3237.82	6383.45	7458.55	6349.21
1.66511	1.20071e-36	3.34437e-35	ENSG00000164056	SPRY1	protein_coding	193.283	624.066	184.894	185.055	209.899	678.86	579.271	614.067
1.37152	1.2091e-36	3.36207e-35	ENSG00000046604	DSG2	protein_coding	323.178	844.508	325.959	339.554	304.02	868.929	838.743	825.85
3.29991	1.63988e-36	4.55224e-35	ENSG00000250722	SELENOP	protein_coding	28.1103	266.581	40.9546	26.7099	16.6663	248.317	279.392	272.033
0.839618	1.77798e-36	4.92733e-35	ENSG00000071127	WDR1	protein_coding	4616.1	8289.86	4688.73	4389.19	4770.38	8218.96	8178.7	8471.93
0.978665	1.86147e-36	5.15008e-35	ENSG00000136240	KDELR2	protein_coding	1870.29	3706.97	1837	1842.47	1931.4	3790.8	3868.83	3461.29
0.902101	1.90505e-36	5.26182e-35	ENSG00000138674	SEC31A	protein_coding	3373.34	6336.02	3327.57	3286.39	3506.06	6632.53	6367.42	6008.1
0.796484	1.94682e-36	5.36821e-35	ENSG00000022267	FHL1	protein_coding	3434.79	5989.17	3414.74	3426.08	3463.55	6132.4	5892.49	5942.62
-1.02028	2.50393e-36	6.89289e-35	ENSG00000171551	ECEL1	protein_coding	2341.34	1143.12	2407.58	2287.7	2328.73	1071.14	1182.01	1176.22
2.44669	2.7638e-36	7.59562e-35	ENSG00000164106	SCRG1	protein_coding	59.3027	328.814	58.2188	68.2574	51.4318	310.395	375.539	300.509
2.78828	2.98876e-36	8.20022e-35	ENSG00000164237	CMBL	protein_coding	41.092	291.353	49.2316	29.6594	44.3852	329.337	261.716	283.006
-1.15382	3.26414e-36	8.94092e-35	ENSG00000180611	MB21D2	protein_coding	1326.26	589.385	1330.21	1302.15	1346.4	562.348	589.938	615.867
-0.749897	3.58735e-36	9.80998e-35	ENSG00000139970	RTN1	protein_coding	15522	9191.56	15434.8	15415.6	15715.6	8958.79	9148.67	9467.22
-1.59184	3.69713e-36	1.00935e-34	ENSG00000110675	ELMOD1	protein_coding	640.426	208.541	633.716	652.169	635.393	197.952	199.162	228.51
-1.32906	4.29227e-36	1.16989e-34	ENSG00000137968	SLC44A5	protein_coding	1826.87	725.552	1876.78	1858.64	1745.2	808.473	622.493	745.688
1.55525	4.35419e-36	1.18481e-34	ENSG00000170275	CRTAP	protein_coding	526.512	1560.55	433.325	560.48	585.731	1471.51	1709.68	1500.47
-1.0478	4.5391e-36	1.2331e-34	ENSG00000118263	KLF7	protein_coding	3428.52	1652.34	3481.91	3536.15	3267.5	1737.62	1514.29	1705.11
1.0957	4.75731e-36	1.29025e-34	ENSG00000140564	FURIN	protein_coding	834.187	1799.75	834.162	826.827	841.573	1937.31	1734.32	1727.63
1.42322	4.96093e-36	1.34327e-34	ENSG00000141736	ERBB2	protein_coding	496.02	1337.97	508.101	542.165	437.795	1257.92	1465.29	1290.71
1.41016	9.98464e-36	2.69912e-34	ENSG00000151929	BAG3	protein_coding	302.016	807.567	290.632	312.128	303.286	757.81	863.727	801.162
1.2931	1.00753e-35	2.71917e-34	ENSG00000174021	GNG5	protein_coding	741.947	1828.87	700.96	754.562	770.318	1647	2052.89	1786.71
1.82831	1.14936e-35	3.09691e-34	ENSG00000076067	RBMS2	protein_coding	311.757	1118.97	310.029	358.645	266.598	994.468	1340.25	1022.2
1.53781	1.18909e-35	3.19874e-34	ENSG00000242242	NECTIN3-AS1	lncRNA	216.239	636.976	202.201	216.936	229.58	663.951	616.474	630.503
1.61839	1.39957e-35	3.75272e-34	ENSG00000181666	ZNF875	protein_coding	176.863	548.62	185.773	167.903	176.913	549.117	530.446	566.296
-1.40848	1.39857e-35	3.75272e-34	ENSG00000176641	RNF152	protein_coding	1620.64	604.035	1632	1743.8	1486.12	598.429	535.262	678.414
2.50284	1.5458e-35	4.13807e-34	ENSG00000240583	AQP1	protein_coding	49.1879	283.13	55.1563	44.4699	47.9375	277.219	278.393	293.779
1.60355	1.57574e-35	4.2114e-34	ENSG00000152558	TMEM123	protein_coding	383.781	1187.44	375.031	357.057	419.254	1406.56	1088.37	1067.39
-1.13237	1.73315e-35	4.62462e-34	ENSG00000052126	PLEKHA5	protein_coding	1696.1	771.805	1762.99	1635.4	1689.91	810.093	788.258	717.063
0.982249	1.86316e-35	4.96351e-34	ENSG00000117519	CNN3	protein_coding	2224.29	4415.69	2078.81	2184.14	2409.92	4372.59	4513	4361.48
1.34425	2.1356e-35	5.68014e-34	ENSG00000170836	PPM1D	protein_coding	326.76	838.255	338.538	307.502	334.24	862.264	839.919	812.583
-4.43316	2.15215e-35	5.71496e-34	ENSG00000134531	EMP1	protein_coding	160.846	7.71505	170.245	169.426	142.867	6.81978	5.77475	10.5506
-1.00805	2.24852e-35	5.96129e-34	ENSG00000167371	PRRT2	protein_coding	1788.76	882.795	1806.68	1787.16	1772.44	864.429	880.35	903.606
-0.912425	2.36231e-35	6.25292e-34	ENSG00000272325	NUDT3	protein_coding	9568.79	5058.23	9257.92	9778.05	9670.4	4962.09	4777.05	5435.55
0.982009	2.48088e-35	6.55628e-34	ENSG00000148248	SURF4	protein_coding	2077.24	4122.47	2056.4	2097.84	2077.47	4034.03	4459.81	3873.57
1.6319	2.49601e-35	6.58572e-34	ENSG00000114861	FOXP1	protein_coding	471.934	1483.5	473.412	543.51	398.881	1693.44	1323.14	1433.91
-1.83412	2.65691e-35	6.99908e-34	ENSG00000287243	THCAT155	lncRNA	570.279	154.835	537.453	602.019	571.365	134.011	149.608	180.887
-1.18574	2.99443e-35	7.87565e-34	ENSG00000179981	TSHZ1	protein_coding	1381.13	603.694	1387.42	1379.9	1376.06	622.974	552.287	635.822
-0.973588	3.0839e-35	8.09806e-34	ENSG00000092964	DPYSL2	protein_coding	15437.1	7813.92	15537.6	16031.4	14742.5	7381.18	7499.16	8561.41
-0.911309	4.44825e-35	1.16622e-33	ENSG00000107105	ELAVL2	protein_coding	3301.3	1749.07	3291.12	3288.3	3324.48	1761.96	1820.39	1664.85
2.74498	5.02273e-35	1.31475e-33	ENSG00000164949	GEM	protein_coding	40.4108	276.495	35.6635	36.0638	49.505	255.956	323.148	250.38
1.81877	5.14934e-35	1.34575e-33	ENSG00000250742	LINC02381	lncRNA	129.812	465.822	120.746	131.247	137.442	479.604	490.119	427.744
1.6084	6.27099e-35	1.6363e-33	ENSG00000139174	PRICKLE1	protein_coding	388.604	1195.5	391.368	358.39	416.055	1022.62	1407.92	1155.95
0.992407	9.5734e-35	2.49407e-33	ENSG00000166272	WBP1L	protein_coding	1095.04	2187.01	1116.39	1092.55	1076.16	2107.75	2306.97	2146.32
2.3984	1.01774e-34	2.64724e-33	ENSG00000054598	FOXC1	protein_coding	66.219	360.269	57.7679	68.4549	72.4341	429.057	347.321	304.429
1.34513	1.08428e-34	2.8159e-33	ENSG00000166340	TPP1	protein_coding	407.768	1051.58	408.495	393.947	420.863	1164.75	968.204	1021.77
4.73361	1.29856e-34	3.36708e-33	ENSG00000103175	WFDC1	protein_coding	6.4041	176.673	6.94453	6.32757	5.94021	149.54	218.185	162.294
1.16745	1.3533e-34	3.50352e-33	ENSG00000140264	SERF2	protein_coding	1929.85	4361.23	1924.08	1958.05	1907.43	4004.88	4995.76	4083.06
4.24383	1.79987e-34	4.65235e-33	ENSG00000287171	GS1-199J3.3	lncRNA	8.4489	167.282	9.31708	7.79837	8.23125	191.177	150.044	160.626
4.2518	1.83814e-34	4.74383e-33	ENSG00000198829	SUCNR1	protein_coding	9.04826	179.959	12.1118	4.33225	10.7008	208.186	174.126	157.564
1.80863	1.93818e-34	4.99423e-33	ENSG00000198715	GLMP	protein_coding	139.367	495.828	149.253	134	134.847	517.022	528.553	441.909
2.90096	2.13357e-34	5.48912e-33	ENSG00000105639	JAK3	protein_coding	30.3554	230.033	33.4561	22.9838	34.6264	207.449	235.958	246.692
-0.907438	2.29692e-34	5.9002e-33	ENSG00000162706	CADM3	protein_coding	8807.85	4668.29	8667.87	8905.9	8849.78	4419.24	4520.23	5065.4
1.27738	2.81926e-34	7.23069e-33	ENSG00000151388	ADAMTS12	protein_coding	549.121	1343.36	545.488	605.734	496.14	1408.77	1283.08	1338.22
1.13479	2.87033e-34	7.35026e-33	ENSG00000117394	SLC2A1	protein_coding	641.836	1418.05	633.358	628.396	663.753	1404.9	1344.59	1504.65
2.40172	2.90802e-34	7.43525e-33	ENSG00000246705	H2AJ	protein_coding	66.4961	355.917	82.7198	58.0682	58.7002	369.095	393.524	305.133
1.82883	3.44246e-34	8.78812e-33	ENSG00000109113	RAB34	protein_coding	183.353	659.3	204.437	154.614	191.007	674.307	726.532	577.062
1.3709	3.50448e-34	8.93263e-33	ENSG00000172667	ZMAT3	protein_coding	523.274	1365.48	470.082	584.258	515.481	1363.28	1258	1475.15
-0.97713	3.66209e-34	9.31999e-33	ENSG00000184939	ZFP90	protein_coding	1809.27	914.058	1797.25	1794.03	1836.55	911.287	919.987	910.899
-0.988613	4.41938e-34	1.123e-32	ENSG00000169258	GPRIN1	protein_coding	2610.27	1302.55	2593.73	2657.35	2579.72	1208.8	1315.21	1383.65
1.22278	4.62856e-34	1.17435e-32	ENSG00000145431	PDGFC	protein_coding	472.596	1115.05	451.925	500.035	465.828	1184.39	1087.72	1073.03
2.36146	4.66481e-34	1.18173e-32	ENSG00000112164	GLP1R	protein_coding	67.819	353.1	58.6641	81.4	63.3929	301.98	356.618	400.701
2.04662	5.06004e-34	1.27989e-32	ENSG00000198108	CHSY3	protein_coding	95.5131	405.508	86.23	105.856	94.4532	465.091	376.013	375.419
2.51138	6.00512e-34	1.51661e-32	ENSG00000176907	TCIM	protein_coding	43.546	255.562	42.9417	40.8089	46.8873	281.427	242.586	242.673
-0.951179	7.32764e-34	1.8478e-32	ENSG00000213420	GPC2	protein_coding	4792.96	2462.43	4711.88	4840.59	4826.4	2372.2	2335.4	2679.68
0.854208	8.86858e-34	2.23296e-32	ENSG00000116679	IVNS1ABP	protein_coding	2346.56	4262.25	2380.49	2392.26	2266.92	4401.26	4106.89	4278.61
0.985965	9.2216e-34	2.31831e-32	ENSG00000184840	TMED9	protein_coding	1707.57	3398.31	1769.86	1661.5	1691.35	3314.72	3663.74	3216.46
1.28364	9.67269e-34	2.42802e-32	ENSG00000137166	FOXP4	protein_coding	347.837	855.624	335.437	352.487	355.589	871.683	877.34	817.848
1.0404	1.09038e-33	2.7329e-32	ENSG00000182718	ANXA2	protein_coding	5121.46	10610.2	5050.11	5101.7	5212.58	9542.86	11873	10414.7
-1.16173	1.2856e-33	3.21732e-32	ENSG00000255330	RP3-403A15.5	protein_coding	4267.6	1894.3	4085.14	4367.13	4350.52	1937.58	1646.03	2099.27
1.043	1.29405e-33	3.23356e-32	ENSG00000104529	EEF1D	protein_coding	1270.95	2634.1	1341.06	1254.29	1217.51	2627.83	2812.46	2462.02
1.06638	1.43109e-33	3.57059e-32	ENSG00000157637	SLC38A10	protein_coding	871.006	1836.5	801.549	890.426	921.044	1866.88	1801.29	1841.33
2.3715	1.60455e-33	3.99733e-32	ENSG00000087884	AAMDC	protein_coding	51.7335	272.942	54.27	45.212	55.7186	267.179	289.642	262.006
3.99025	1.73076e-33	4.30526e-32	ENSG00000136630	HLX	protein_coding	10.2989	172.429	6.13899	14.6821	10.0757	196.022	145.602	175.662
2.79046	3.0154e-33	7.48952e-32	ENSG00000149090	PAMR1	protein_coding	36.9454	261.975	42.8915	37.8186	30.1262	289.234	281.097	215.594
1.88343	3.51787e-33	8.72443e-32	ENSG00000118495	PLAGL1	protein_coding	151.282	568.122	160.242	164.026	129.578	662.32	526.657	515.391
1.50486	3.82681e-33	9.47637e-32	ENSG00000152952	PLOD2	protein_coding	378.126	1080.88	410.146	405.357	318.876	1002.03	1058.95	1181.67
1.62684	4.3072e-33	1.065e-31	ENSG00000198947	DMD	protein_coding	509.219	1590.25	624.059	442.173	461.424	1774.89	1425.8	1570.06
-0.810155	4.51448e-33	1.11458e-31	ENSG00000171033	PKIA	protein_coding	6658.06	3777.43	6769.72	6453.27	6751.19	3651.02	3742.93	3938.33
0.879585	4.61464e-33	1.13761e-31	ENSG00000159840	ZYX	protein_coding	2414.06	4455.39	2462.93	2476.46	2302.79	4234.86	4591.68	4539.64
1.00305	5.61857e-33	1.38304e-31	ENSG00000115677	HDLBP	protein_coding	6977.27	14058.5	6511.89	7809.41	6610.51	13770	14602.4	13803.1
0.774848	6.07502e-33	1.49317e-31	ENSG00000170558	CDH2	protein_coding	4808.92	8261.3	4657.93	4922.81	4846.02	8544.71	8061.36	8177.82
-1.14674	7.03599e-33	1.7268e-31	ENSG00000056487	PHF21B	protein_coding	1130.64	505.435	1142.85	1159.63	1089.43	491.187	507.154	517.966
0.916131	7.08451e-33	1.73613e-31	ENSG00000105438	KDELR1	protein_coding	1573.69	2980.55	1632.15	1497.81	1591.1	2890.94	3092.79	2957.93
1.00199	7.20452e-33	1.76292e-31	ENSG00000118257	NRP2	protein_coding	2296.92	4621.83	2145.04	2319.99	2425.73	4365.48	4508.32	4991.7
-1.0906	7.33898e-33	1.79316e-31	ENSG00000169783	LINGO1	protein_coding	3198.73	1494.37	3218.57	3260.14	3117.48	1563.8	1316.56	1602.77
1.88674	7.522e-33	1.83517e-31	ENSG00000120594	PLXDC2	protein_coding	214.988	806.634	174.697	269.951	200.316	846.312	717.02	856.569
2.53791	8.82028e-33	2.14874e-31	ENSG00000177045	SIX5	protein_coding	43.5098	259.624	46.9862	41.2174	42.3257	284.908	268.237	225.727
-1.56147	9.03062e-33	2.19674e-31	ENSG00000188859	FAM78B	protein_coding	683.619	231.19	654.621	725.118	671.117	254.127	201.276	238.168
-1.3938	1.12175e-32	2.72469e-31	ENSG00000167178	ISLR2	protein_coding	1434.38	537.591	1395.51	1485.55	1422.08	502.386	477.937	632.451
0.809511	1.20172e-32	2.91464e-31	ENSG00000173402	DAG1	protein_coding	2500.22	4399.35	2430.14	2570.6	2499.92	4434.49	4291.82	4471.73
1.62949	1.57074e-32	3.8041e-31	ENSG00000184005	ST6GALNAC3	protein_coding	227.86	713.015	202.145	210.623	270.812	732.246	732.321	674.478
-0.982642	1.92308e-32	4.65059e-31	ENSG00000105613	MAST1	protein_coding	2663.44	1336.71	2510.35	2712.1	2767.87	1272.84	1329.4	1407.9
1.98336	1.97401e-32	4.76677e-31	ENSG00000173548	SNX33	protein_coding	132.263	534.18	109.767	141.701	145.322	572.829	583.477	446.233
1.93079	2.02398e-32	4.88031e-31	ENSG00000162783	IER5	protein_coding	97.4406	377.414	96.8934	89.2438	106.185	367.518	407.529	357.195
2.35868	2.03236e-32	4.89337e-31	ENSG00000182742	HOXB4	protein_coding	55.5948	290.759	66.2585	50.3429	50.183	294.309	313.897	264.071
1.37202	2.26843e-32	5.45381e-31	ENSG00000095397	WHRN	protein_coding	401.767	1047.92	428.58	430.028	346.692	1043.91	1002.33	1097.53
-1.00895	2.2869e-32	5.49023e-31	ENSG00000156453	PCDH1	protein_coding	2668.05	1322.61	2689.79	2746.85	2567.51	1415.55	1214.97	1337.31
1.61354	2.96839e-32	7.11595e-31	ENSG00000166888	STAT6	protein_coding	324.439	1008.76	321.357	371.788	280.171	1136.62	1006.67	883.007
0.94367	3.30965e-32	7.92253e-31	ENSG00000103485	QPRT	protein_coding	1354.71	2615.44	1392.95	1312.4	1358.77	2507.88	2773.72	2564.72
1.41432	3.40479e-32	8.13849e-31	ENSG00000187079	TEAD1	protein_coding	605.527	1631.89	562.06	699.67	554.852	1768.35	1440.65	1686.67
1.68677	3.44048e-32	8.21192e-31	ENSG00000126458	RRAS	protein_coding	158.059	514.918	160.801	160.932	152.443	496.349	574.336	474.07
1.52947	4.09328e-32	9.75595e-31	ENSG00000096696	DSP	protein_coding	632.596	1857.96	604.228	642.64	650.921	2273.93	1744.9	1555.05
-1.39557	4.21618e-32	1.00344e-30	ENSG00000169855	ROBO1	protein_coding	6758.93	2554.35	6710.92	6685.41	6880.45	3171.97	2171.94	2319.13
1.85875	5.11564e-32	1.21576e-30	ENSG00000244187	TMEM141	protein_coding	171.844	632.851	156.138	146.001	213.394	598.873	691.444	608.235
1.08253	5.61487e-32	1.33248e-30	ENSG00000166557	TMED3	protein_coding	898.873	1914.02	911.426	893.175	892.019	1825.32	2104.17	1812.58
-0.821579	5.66938e-32	1.34349e-30	ENSG00000173267	SNCG	protein_coding	6113.19	3443.09	6449.62	6038.79	5851.15	3388.83	3489.1	3451.35
1.82977	6.49288e-32	1.53643e-30	ENSG00000101463	SYNDIG1	protein_coding	121.176	434.173	127.996	125.949	109.585	385.266	468.503	448.75
1.05948	6.72252e-32	1.58849e-30	ENSG00000107036	RIC1	protein_coding	617.607	1298	596.559	617.816	638.445	1333.45	1265.49	1295.06
2.04438	7.39776e-32	1.74555e-30	ENSG00000138080	EMILIN1	protein_coding	167.425	702.198	185.789	183.086	133.399	697.799	837.273	571.522
-1.02603	7.6763e-32	1.80869e-30	ENSG00000112182	BACH2	protein_coding	4232.7	2069.81	4006.61	4595.8	4095.69	2209.85	1917.82	2081.76
2.15684	8.0066e-32	1.88383e-30	ENSG00000100968	NFATC4	protein_coding	120.457	546.437	100.16	158.952	102.258	623.307	521.291	494.712
1.41748	8.36575e-32	1.96553e-30	ENSG00000104325	DECR1	protein_coding	237.823	643.065	223.1	234.744	255.626	645.427	654.914	628.855
1.08459	8.68219e-32	2.03698e-30	ENSG00000147852	VLDLR	protein_coding	954.836	2035.26	1026.41	857.83	980.269	1980.9	2060.31	2064.56
2.46384	8.82353e-32	2.06721e-30	ENSG00000187123	LYPD6	protein_coding	47.2056	268.538	38.3646	49.0501	54.202	288.011	279.27	238.333
2.11649	9.22087e-32	2.15724e-30	ENSG00000012171	SEMA3B	protein_coding	77.4087	339.122	86.1078	82.4731	63.6452	316.063	335.889	365.415
-0.975539	9.35283e-32	2.18502e-30	ENSG00000061337	LZTS1	protein_coding	2627.49	1325.18	2506.24	2668.38	2707.84	1265.79	1292.6	1417.16
1.40764	1.14632e-31	2.67426e-30	ENSG00000145012	LPP	protein_coding	824.415	2216.3	777.863	774.306	921.076	2591.45	1925.93	2131.51
-1.17019	1.21292e-31	2.82564e-30	ENSG00000143630	HCN3	protein_coding	1354.19	594.228	1465.95	1280.9	1315.73	558	607.51	617.173
1.78954	1.80386e-31	4.19639e-30	ENSG00000135406	PRPH	protein_coding	186.024	648.335	203.599	200.678	153.796	570.144	736.683	638.178
-1.14258	1.94164e-31	4.51056e-30	ENSG00000170522	ELOVL6	protein_coding	2595.05	1175.33	2500.76	2737.85	2546.55	1307.64	1180.8	1037.54
1.43138	2.39329e-31	5.55197e-30	ENSG00000038427	VCAN	protein_coding	6126.56	16736.3	6107.59	6126.16	6145.93	21094.5	14222.8	14891.5
-1.02408	2.78266e-31	6.44617e-30	ENSG00000103723	AP3B2	protein_coding	1960.34	954.957	1832.84	2061.2	1986.97	911.639	962.842	990.391
2.73375	2.86874e-31	6.63627e-30	ENSG00000141052	MYOCD	protein_coding	55.1106	376.351	33.5303	57.9513	73.8502	309.029	403.722	416.302
0.960895	3.16875e-31	7.32004e-30	ENSG00000172348	RCAN2	protein_coding	1823.46	3561.76	1915.79	1761.27	1793.33	3285.09	3613.89	3786.29
0.923513	3.21183e-31	7.4092e-30	ENSG00000197081	IGF2R	protein_coding	3326.92	6349.41	3141.21	3492.94	3346.61	6815.02	5947.93	6285.29
1.46542	3.33254e-31	7.67692e-30	ENSG00000090530	P3H2	protein_coding	319.299	888.371	291.517	307.28	359.101	801.748	980.929	882.436
-1.16621	3.41521e-31	7.85641e-30	ENSG00000170382	LRRN2	protein_coding	949.644	418.72	933.587	960.884	954.462	409.405	414.566	432.191
0.83405	3.71733e-31	8.53952e-30	ENSG00000135269	TES	protein_coding	1737.82	3110.04	1678.09	1799.23	1736.12	3082.52	3104.54	3143.05
-0.836306	4.02383e-31	9.23077e-30	ENSG00000137343	ATAT1	protein_coding	3957.66	2201.73	4008.94	3931.13	3932.92	2074.31	2280.79	2250.09
1.6914	4.08613e-31	9.36069e-30	ENSG00000168994	PXDC1	protein_coding	136.852	447.39	136.081	129.386	145.088	425.511	482.976	433.682
1.19668	4.62586e-31	1.05824e-29	ENSG00000197879	MYO1C	protein_coding	542.826	1261.45	564.715	531.753	532.008	1388.86	1240.1	1155.38
1.13177	4.67691e-31	1.06845e-29	ENSG00000050405	LIMA1	protein_coding	640.988	1421.88	618.526	666.521	637.916	1552.32	1325.3	1388.01
1.93822	4.88957e-31	1.11548e-29	ENSG00000104368	PLAT	protein_coding	132.945	519.733	110.559	126.323	161.951	550.867	551.676	456.657
0.847853	5.01274e-31	1.14201e-29	ENSG00000089597	GANAB	protein_coding	4396.94	7949.43	4044.87	4586.74	4559.22	7925.2	8009.26	7913.84
3.18056	5.69198e-31	1.29496e-29	ENSG00000136859	ANGPTL2	protein_coding	20.9233	195.595	27.6058	21.9827	13.1814	207.688	176.172	202.927
-0.908943	5.74369e-31	1.30493e-29	ENSG00000135503	ACVR1B	protein_coding	4210.57	2226.77	4233.93	4003.04	4394.74	2129.07	2177.76	2373.49
0.948928	6.15286e-31	1.39597e-29	ENSG00000183255	PTTG1IP	protein_coding	2743.43	5318.87	2771.26	2721.2	2737.83	4946.78	5866.75	5143.07
0.776053	6.17182e-31	1.39835e-29	ENSG00000149428	HYOU1	protein_coding	4561.53	7840.54	4507.85	4766.88	4409.86	8047.34	7605.47	7868.79
-0.985403	7.96617e-31	1.80243e-29	ENSG00000260903	XKR7	protein_coding	1837.87	926.376	1804.41	1863.31	1845.88	980.599	867.942	930.588
1.40227	8.49357e-31	1.91913e-29	ENSG00000132646	PCNA	protein_coding	339.955	908.053	367.507	308.595	343.762	898.783	998.576	826.801
1.67552	8.61717e-31	1.9444e-29	ENSG00000132821	VSTM2L	protein_coding	128.672	415.517	125.085	133.559	127.373	395.082	425.289	426.179
1.39772	1.08847e-30	2.45269e-29	ENSG00000156675	RAB11FIP1	protein_coding	243.802	649.744	223.278	245.877	262.25	657.212	633.363	658.656
2.03519	1.15654e-30	2.60254e-29	ENSG00000138639	ARHGAP24	protein_coding	78.0126	327.634	75.5706	82.9173	75.55	357.967	287.479	337.457
-0.885207	1.22826e-30	2.76016e-29	ENSG00000139910	NOVA1	protein_coding	6752.68	3634.7	6789.7	6506.14	6962.18	3541.45	3433.56	3929.07
0.948883	1.3502e-30	3.03007e-29	ENSG00000138119	MYOF	protein_coding	1032.27	2003.76	973.408	1061.4	1062	1988.94	2059.67	1962.67
1.76296	1.40468e-30	3.14378e-29	ENSG00000211445	GPX3	protein_coding	116.106	399.223	109.229	115.268	123.82	375.005	427.682	394.982
1.39642	1.40466e-30	3.14378e-29	ENSG00000087088	BAX	protein_coding	340.952	903.871	294.906	380.98	346.969	867.263	955.703	888.647
2.29567	1.53381e-30	3.42355e-29	ENSG00000099260	PALMD	protein_coding	52.3064	262.764	46.8297	60.1651	49.9244	281.631	250.931	255.732
1.64148	1.53383e-30	3.42355e-29	ENSG00000115129	TP53I3	protein_coding	147.434	464.859	156.071	153.438	132.792	467.478	479.311	447.787
1.93031	1.62312e-30	3.61795e-29	ENSG00000144579	CTDSP1	protein_coding	96.9954	373.218	99.7328	101.934	89.3189	336.398	420.28	362.975
-2.88012	1.64777e-30	3.66796e-29	ENSG00000235300	THRA1/BTR	lncRNA	209.923	27.7758	219.492	203.634	206.644	28.6627	22.4754	32.1892
-1.18004	1.65577e-30	3.6808e-29	ENSG00000154928	EPHB1	protein_coding	2371.71	1032.96	2352.63	2393.74	2368.75	927.258	973.427	1198.2
-0.848277	2.10317e-30	4.66909e-29	ENSG00000165868	HSPA12A	protein_coding	4041.67	2229.65	3926.77	4099.74	4098.51	2124.41	2205.71	2358.83
1.4707	2.32399e-30	5.15241e-29	ENSG00000112414	ADGRG6	protein_coding	332.582	937.977	320.206	303.919	373.621	1069.21	883.552	861.172
-0.857213	2.37025e-30	5.2479e-29	ENSG00000075461	CACNG4	protein_coding	4168.56	2288.27	4029.54	4207.71	4268.43	2248.59	2191.31	2424.91
0.960967	2.61208e-30	5.77561e-29	ENSG00000205978	NYNRIN	protein_coding	2005.48	3923.62	2146.74	2055.04	1814.68	3907.65	3816.47	4046.76
0.749318	3.42749e-30	7.56844e-29	ENSG00000162734	PEA15	protein_coding	4074.36	6866.31	4097.19	4088.22	4037.66	6551.16	7065.26	6982.5
1.4402	3.50065e-30	7.71966e-29	ENSG00000178695	KCTD12	protein_coding	232.184	638.325	216.978	258.939	220.635	650.663	650.243	614.068
1.80398	4.11525e-30	9.06289e-29	ENSG00000169105	CHST14	protein_coding	120.367	427.696	126.15	106.89	128.06	434.763	463.62	384.706
3.81233	4.41487e-30	9.70978e-29	ENSG00000130037	KCNA5	protein_coding	12.1452	176.094	17.7132	12.1387	6.58364	186.702	200.038	141.541
0.844836	5.35701e-30	1.17662e-28	ENSG00000171724	VAT1L	protein_coding	6473.08	11666.5	6676.74	6322.51	6419.98	10703.7	12077	12218.7
1.85244	5.40683e-30	1.18598e-28	ENSG00000105137	SYDE1	protein_coding	124.733	458.116	102.644	133.518	138.038	450.717	503.422	420.209
1.34144	7.05413e-30	1.54527e-28	ENSG00000105854	PON2	protein_coding	287.757	735.715	298.062	257.562	307.647	717.613	746.276	743.256
-0.874953	7.51612e-30	1.64429e-28	ENSG00000160285	LSS	protein_coding	6000.9	3254.32	6081.23	6181.54	5739.91	3221.18	3055.59	3486.19
1.08075	8.52074e-30	1.8616e-28	ENSG00000164040	PGRMC2	protein_coding	733.33	1560.37	662.959	764.119	772.913	1528.36	1538.36	1614.4
0.732584	9.14562e-30	1.99285e-28	ENSG00000248527	MTATP6P1	unprocessed_pseudogene	4263.23	7106.95	4340.11	4091.41	4358.16	7059.49	7214.51	7046.84
-1.66037	9.13452e-30	1.99285e-28	ENSG00000133019	CHRM3	protein_coding	478.58	150.153	436.539	495.925	503.276	156.443	150.913	143.103
0.990831	1.0073e-29	2.19203e-28	ENSG00000087086	FTL	protein_coding	7286.11	14562.5	7118.22	7429.88	7310.22	13030.6	16380.4	14276.5
-0.822598	1.35078e-29	2.93563e-28	ENSG00000153253	SCN3A	protein_coding	5287.65	2977.32	5313.97	5467.8	5081.2	3023.67	2818.94	3089.36
-1.02975	1.52969e-29	3.3201e-28	ENSG00000168280	KIF5C	protein_coding	24916.5	12110.6	24522.7	25482.3	24744.5	12915.3	10348.9	13067.6
3.63497	1.87009e-29	4.05357e-28	ENSG00000011465	DCN	protein_coding	151.098	1951.22	113.685	217.592	122.018	1799.66	2342.48	1711.51
2.6214	2.27621e-29	4.92742e-28	ENSG00000126785	RHOJ	protein_coding	35.4887	226.491	32.3937	42.255	31.8174	262.538	224.68	192.254
2.07325	2.39164e-29	5.17052e-28	ENSG00000163820	FYCO1	protein_coding	118.726	505.439	156.117	96.0789	103.982	509.035	557.441	449.842
1.32142	2.53577e-29	5.47494e-28	ENSG00000110108	TMEM109	protein_coding	262.736	661.934	269.209	261.151	257.847	636.737	703.866	645.198
1.14373	3.69667e-29	7.97101e-28	ENSG00000198856	OSTC	protein_coding	774.049	1719.13	764.051	777.689	780.406	1535.38	1932.36	1689.63
1.31292	3.74021e-29	8.04388e-28	ENSG00000180801	ARSJ	protein_coding	307.616	772.266	291.142	287.874	343.833	784.744	758.562	773.492
0.886545	3.73894e-29	8.04388e-28	ENSG00000117984	CTSD	protein_coding	1834.59	3402.65	1867.87	1830.69	1805.2	3165.58	3635.57	3406.8
1.14686	4.31608e-29	9.27032e-28	ENSG00000153012	LGI2	protein_coding	1723.52	3845.72	1680.56	1895.98	1594.01	3825.77	3423.49	4287.89
-0.859942	4.49836e-29	9.64928e-28	ENSG00000104381	GDAP1	protein_coding	3116.99	1705.01	3049.89	3148.47	3152.61	1634.37	1666.53	1814.13
-1.45713	5.07911e-29	1.08809e-27	ENSG00000189367	KIAA0408	protein_coding	1569.97	567.251	1465.45	1623.09	1621.37	637.582	443.017	621.155
-1.20762	5.19277e-29	1.111e-27	ENSG00000163531	NFASC	protein_coding	7173.29	3078.21	6720.75	7782.17	7016.94	3194.7	2571.18	3468.76
2.00334	5.21445e-29	1.11419e-27	ENSG00000189056	RELN	protein_coding	136.586	557.995	121.188	115.262	173.308	657.577	487.701	528.708
2.17489	5.66e-29	1.20783e-27	ENSG00000167173	C15orf39	protein_coding	63.7917	295.11	58.6233	59.7405	73.0114	291.873	331.522	261.936
3.59151	5.96016e-29	1.27024e-27	ENSG00000251095	RP11-115D19.1	lncRNA	13.1612	162.583	12.1072	18.6241	8.75242	165.334	136.209	186.206
1.4372	6.20246e-29	1.32018e-27	ENSG00000167123	CERCAM	protein_coding	314.68	857.753	317.967	323.048	303.025	732.168	982.336	858.755
1.17154	7.10373e-29	1.51007e-27	ENSG00000110237	ARHGEF17	protein_coding	868.046	1972.01	969.071	854.912	780.155	2082.77	1796.74	2036.53
3.56423	7.27904e-29	1.54535e-27	ENSG00000102287	GABRE	protein_coding	15.4776	186.956	10.3919	14.9029	21.1382	173.444	222.434	164.99
1.84845	7.42772e-29	1.57489e-27	ENSG00000149782	PLCB3	protein_coding	92.551	340.035	83.9089	92.296	101.448	343.37	355.239	321.497
-1.44723	7.44238e-29	1.57597e-27	ENSG00000136237	RAPGEF5	protein_coding	622.13	224.238	581.964	671.831	612.594	217.819	215.151	239.745
-1.18388	7.48423e-29	1.58281e-27	ENSG00000114739	ACVR2B	protein_coding	2524.62	1104.45	2457.07	2720.75	2396.04	1194.79	941.832	1176.71
2.52014	8.96922e-29	1.89443e-27	ENSG00000184371	CSF1	protein_coding	51.6647	303.151	40.2338	72.8981	41.8622	280.285	327.382	301.786
-0.992046	9.0594e-29	1.91104e-27	ENSG00000182175	RGMA	protein_coding	2232.5	1112.44	2245.26	2076.1	2376.14	1079.07	1081.13	1177.11
-0.737191	9.16357e-29	1.93054e-27	ENSG00000148798	INA	protein_coding	32518	19393.4	32660.5	31962.1	32931.4	18740.2	18740.4	20699.7
-1.28359	9.67395e-29	2.03547e-27	ENSG00000101349	PAK5	protein_coding	771.871	313.409	782.251	757.119	776.243	315.146	287.293	337.789
2.30435	1.00623e-28	2.1145e-27	ENSG00000240225	ZNF542P	transcribed_unprocessed_pseudogene	45.0987	228.63	44.5858	43.0887	47.6215	242.367	218.625	224.897
-1.45667	1.0659e-28	2.23704e-27	ENSG00000099954	CECR2	protein_coding	806.624	289.96	767.22	842.218	810.435	308.701	240.745	320.435
-1.55749	1.11697e-28	2.34125e-27	ENSG00000119715	ESRRB	protein_coding	727.992	244.1	638.183	834.199	711.595	247.714	225.81	258.775
1.37737	1.1266e-28	2.35843e-27	ENSG00000162576	MXRA8	protein_coding	284.315	744.602	260.16	286.177	306.608	683.542	811.892	738.371
-2.14813	1.21895e-28	2.54853e-27	ENSG00000260802	SERTM2	protein_coding	272.011	59.1651	273.612	286.123	256.298	53.421	62.692	61.3822
1.3312	1.29777e-28	2.7099e-27	ENSG00000108639	SYNGR2	protein_coding	258.329	658.921	266.908	244.16	263.918	689.86	670.124	616.778
-1.27677	1.35811e-28	2.83231e-27	ENSG00000215397	SCRT2	protein_coding	734.438	300.911	715.848	737.703	749.762	311.998	277.84	312.895
3.21721	1.44291e-28	3.00537e-27	ENSG00000146833	TRIM4	protein_coding	16.0761	154.508	12.6962	19.704	15.8281	157.7	157.82	148.004
1.28992	1.51854e-28	3.15891e-27	ENSG00000135631	RAB11FIP5	protein_coding	399.87	984.368	457.072	357.744	384.794	947.661	1012.75	992.693
1.43598	1.58316e-28	3.28918e-27	ENSG00000101680	LAMA1	protein_coding	195.841	535.532	186.56	208.519	192.445	517.38	557.54	531.677
0.821699	1.74447e-28	3.61524e-27	ENSG00000169100	SLC25A6	protein_coding	2283.78	4054.25	2404.05	2221.7	2225.58	4044.48	4212.68	3905.61
-0.944856	1.761e-28	3.64491e-27	ENSG00000113649	TCERG1	protein_coding	2018	1043.68	1995.63	2015.45	2042.92	1087.04	961.41	1082.57
1.07829	1.88702e-28	3.90087e-27	ENSG00000213614	HEXA	protein_coding	793.836	1683.57	800.776	787.323	793.408	1534.09	1870.66	1645.94
-2.17097	1.91682e-28	3.95752e-27	ENSG00000163661	PTX3	protein_coding	336.947	72.4744	338.829	390.679	281.334	67.7263	73.1475	76.5494
1.27094	2.17112e-28	4.47695e-27	ENSG00000134352	IL6ST	protein_coding	2179.95	5285.14	2462.84	2056.73	2020.28	6140.69	4578.55	5136.18
-1.58885	2.28795e-28	4.71198e-27	ENSG00000095713	CRTAC1	protein_coding	479.303	155.035	457.371	486.341	494.197	134.864	170.558	159.684
1.65995	2.35113e-28	4.83606e-27	ENSG00000087077	TRIP6	protein_coding	141.782	453.113	137.105	135.052	153.19	418.27	505.532	435.536
1.09951	2.41912e-28	4.96972e-27	ENSG00000138759	FRAS1	protein_coding	3032.09	6555.78	2950.86	3200.5	2944.92	7439.76	5652.88	6574.71
-2.30879	2.97483e-28	6.10375e-27	ENSG00000150275	PCDH15	protein_coding	303.682	60.4609	293.853	359.164	258.03	63.3006	63.5942	54.4881
2.27826	3.25247e-28	6.66515e-27	ENSG00000087253	LPCAT2	protein_coding	54.695	268.94	64.8533	41.438	57.7936	281.417	260.842	264.56
2.27607	3.52506e-28	7.21481e-27	ENSG00000184584	STING1	protein_coding	51.3551	255.727	56.518	54.4812	43.0662	290.371	237.187	239.622
-1.44396	3.77521e-28	7.71722e-27	ENSG00000156395	SORCS3	protein_coding	962.47	350.54	868.177	1048.81	970.422	373.273	295.122	383.225
3.06837	4.149e-28	8.47082e-27	ENSG00000182118	FAM89A	protein_coding	19.9024	172.419	13.3812	23.2006	23.1255	175.486	179.442	162.328
2.22771	4.26081e-28	8.68837e-27	ENSG00000124782	RREB1	protein_coding	68.1545	322.398	54.7823	58.4741	91.2072	329.794	328.88	308.521
-1.16871	4.92257e-28	1.00254e-26	ENSG00000168779	SHOX2	protein_coding	1698.48	753.613	1599	1704.27	1792.16	838.61	654.691	767.538
1.2768	5.16952e-28	1.05154e-26	ENSG00000103202	NME4	protein_coding	446.031	1091.52	417.945	475.442	444.706	1056.57	1228.23	989.779
-1.4284	5.20362e-28	1.05717e-26	ENSG00000177679	SRRM3	protein_coding	999.78	369.989	1017.42	945.805	1036.11	414.253	299.089	396.624
3.16746	5.4868e-28	1.11333e-26	ENSG00000250786	SNHG18	lncRNA	23.4358	209.559	30.27	17.8182	22.2191	152.197	242.324	234.157
-0.895895	5.87519e-28	1.19068e-26	ENSG00000131711	MAP1B	protein_coding	74783.1	39962.3	73546.3	78907.9	71895.2	40865.5	35884.9	43136.6
3.32427	5.89896e-28	1.19403e-26	ENSG00000178776	C5orf46	protein_coding	15.3181	156.84	18.1524	15.7344	12.0676	133.913	180.941	155.668
2.05974	6.1891e-28	1.25123e-26	ENSG00000134602	STK26	protein_coding	63.5943	272.488	61.8922	67.1671	61.7236	300.04	250.046	267.377
-0.862907	6.2682e-28	1.26567e-26	ENSG00000169710	FASN	protein_coding	12414.4	6783.38	12169.7	12817.6	12255.8	6275.64	6625.22	7449.27
-1.10545	7.4309e-28	1.49861e-26	ENSG00000185518	SV2B	protein_coding	1475.06	681.394	1369.8	1528.94	1526.45	704.93	619.705	719.548
0.87188	7.75928e-28	1.56293e-26	ENSG00000137818	RPLP1	protein_coding	5002.57	9206.04	4909.71	5118.23	4979.75	9456.95	9851.86	8309.31
1.49517	9.18734e-28	1.84832e-26	ENSG00000157613	CREB3L1	protein_coding	210.637	603.863	199.614	230.557	201.739	624.134	650.923	536.533
-0.777441	9.69612e-28	1.94831e-26	ENSG00000094916	CBX5	protein_coding	10195.1	5917.97	9763.17	10546.7	10275.3	5652.05	5822.96	6278.9
4.75808	1.0069e-27	2.02077e-26	ENSG00000109625	CPZ	protein_coding	4.47467	126.433	5.34331	5.72317	2.35753	103.912	144.119	131.268
0.859855	1.01861e-27	2.04179e-26	ENSG00000164733	CTSB	protein_coding	2937.66	5350.71	2911.93	2818.48	3082.57	4931.83	5588.72	5531.59
3.12239	1.07048e-27	2.14318e-26	ENSG00000170271	FAXDC2	protein_coding	21.5891	200.889	12.1934	22.0683	30.5054	227.988	181.466	193.212
1.55755	1.1101e-27	2.21979e-26	ENSG00000153214	TMEM87B	protein_coding	209.802	633.354	213.538	199.423	216.444	748.169	549.258	602.633
-2.72137	1.24857e-27	2.49366e-26	ENSG00000115353	TACR1	protein_coding	192.075	29.9363	181.71	199.804	194.712	36.1668	25.5807	28.0616
-1.35288	1.51969e-27	3.03148e-26	ENSG00000106069	CHN2	protein_coding	835.479	325.944	867.95	837.227	801.26	348.042	278.45	351.341
-1.11394	1.65383e-27	3.2951e-26	ENSG00000117569	PTBP2	protein_coding	1786.85	814.141	1969.25	1684.18	1707.13	736.869	837.747	867.808
-1.07201	1.71076e-27	3.40442e-26	ENSG00000152503	TRIM36	protein_coding	1447.64	687.894	1480.06	1481.97	1380.89	759.648	630.308	673.725
2.5883	1.7673e-27	3.5127e-26	ENSG00000072952	IRAG1	protein_coding	30.7183	189.822	30.9424	32.003	29.2095	183.839	212.148	173.477
-1.31555	1.97064e-27	3.91215e-26	ENSG00000113763	UNC5A	protein_coding	694.38	279.613	688.378	711.527	683.235	312.41	271.484	254.946
1.15228	2.05605e-27	4.07681e-26	ENSG00000011304	PTBP1	protein_coding	1072.01	2401.95	1187.55	927.163	1101.32	2421.01	2564.44	2220.41
-0.833108	2.10661e-27	4.17204e-26	ENSG00000075340	ADD2	protein_coding	7230.33	4039.14	6879.15	7558.8	7253.04	4069.38	3768.45	4279.59
-0.964701	2.32509e-27	4.59923e-26	ENSG00000136531	SCN2A	protein_coding	3349.87	1706.07	3400.78	3504.42	3144.41	1754.41	1544.93	1818.87
-1.01814	2.44751e-27	4.8356e-26	ENSG00000165434	PGM2L1	protein_coding	5902.94	2893.45	5628.82	6032.18	6047.81	2926.35	2529.81	3224.18
-0.741916	2.46771e-27	4.86968e-26	ENSG00000198911	SREBF2	protein_coding	12362.2	7360.06	11756.1	12920.7	12409.8	7189.79	7218.8	7671.59
0.854274	2.52634e-27	4.97943e-26	ENSG00000265972	TXNIP	protein_coding	3043.61	5529.14	3003.95	2878.56	3248.31	5412.91	5874.32	5300.2
1.24618	2.94361e-27	5.79495e-26	ENSG00000166444	DENND2B	protein_coding	367.855	882.107	334.728	401.277	367.56	881.742	937.676	826.904
1.402	3.1497e-27	6.19328e-26	ENSG00000169116	PARM1	protein_coding	212.411	567.694	190.577	223.918	222.738	551.883	556.67	594.528
1.74214	3.25008e-27	6.38307e-26	ENSG00000109062	SLC9A3R1	protein_coding	126.064	426.702	127.756	117.546	132.891	375.831	493.309	410.965
-1.08477	3.26283e-27	6.40049e-26	ENSG00000135454	B4GALNT1	protein_coding	1685.52	786.043	1726.21	1643.51	1686.83	760.657	715.515	881.957
1.43385	3.51834e-27	6.89217e-26	ENSG00000090776	EFNB1	protein_coding	231.968	636.472	246.058	237.506	212.341	670.772	673.306	565.337
-1.29755	3.52182e-27	6.89217e-26	ENSG00000236901	MIR600HG	lncRNA	936.904	377.418	864.221	1039.26	907.227	386.965	344.57	400.719
1.71444	3.71231e-27	7.24778e-26	ENSG00000104327	CALB1	protein_coding	130.399	434.707	112.257	147.323	131.618	454.439	393.301	456.38
1.13066	3.71208e-27	7.24778e-26	ENSG00000179456	ZBTB18	protein_coding	367.242	812.975	372.826	370.966	357.933	845.137	798.043	795.746
0.944521	3.77118e-27	7.35402e-26	ENSG00000137154	RPS6	protein_coding	5821.31	11284.7	5622.9	5935.73	5905.29	10507.1	12775.9	10571
-0.753237	3.80844e-27	7.41793e-26	ENSG00000176887	SOX11	protein_coding	6293.04	3720.36	6223.51	6370.19	6285.43	3819	3492.21	3849.86
1.13146	4.35139e-27	8.46547e-26	ENSG00000139278	GLIPR1	protein_coding	492.5	1091.52	525.344	463.213	488.943	1183.64	1059.65	1031.28
2.35493	4.48965e-27	8.72419e-26	ENSG00000164326	CARTPT	protein_coding	48.6129	253.605	49.9564	55.7909	40.0915	230.331	297.38	233.105
-0.81931	5.13501e-27	9.9665e-26	ENSG00000172379	ARNT2	protein_coding	3920.22	2210.48	3792.49	3932.3	4035.88	2212.24	2087.16	2332.03
0.755364	5.39333e-27	1.04556e-25	ENSG00000110651	CD81	protein_coding	2828.72	4790.79	2787.45	2818.27	2880.43	4631.62	5046.81	4693.94
1.65171	5.46676e-27	1.05855e-25	ENSG00000141448	GATA6	protein_coding	169.353	538.628	205.404	140.935	161.719	548.228	519.345	548.311
3.24938	6.09841e-27	1.17948e-25	ENSG00000150281	CTF1	protein_coding	14.8099	146.018	15.0899	11.404	17.9357	137.821	144.644	155.587
-1.109	6.20933e-27	1.19953e-25	ENSG00000160097	FNDC5	protein_coding	1847.04	845.385	1727.88	1764.78	2048.47	775.683	913.606	846.865
0.807329	6.5927e-27	1.2721e-25	ENSG00000175220	ARHGAP1	protein_coding	1477.44	2601.35	1498.81	1477.32	1456.19	2698.51	2609.75	2495.79
-1.31716	6.65458e-27	1.28254e-25	ENSG00000138468	SENP7	protein_coding	1691.76	669.972	1762.79	1728.09	1584.38	654.587	563.1	792.229
-0.850813	7.28997e-27	1.40336e-25	ENSG00000084710	EFR3B	protein_coding	5828.6	3211.06	5594.08	5981.4	5910.3	3093.05	3043.06	3497.07
-1.33021	9.76006e-27	1.87668e-25	ENSG00000168546	GFRA2	protein_coding	1076.15	420.014	1097.55	1116.71	1014.2	393.49	373.245	493.307
4.50148	1.02337e-26	1.96547e-25	ENSG00000162645	GBP2	protein_coding	5.49474	125.006	3.98376	7.43089	5.06956	145.025	124.188	105.805
1.11456	1.12457e-26	2.15733e-25	ENSG00000171451	DSEL	protein_coding	565.201	1233.01	570.672	576.579	548.352	1221.27	1123.62	1354.13
1.23774	1.13795e-26	2.18046e-25	ENSG00000086062	B4GALT1	protein_coding	339.692	812.614	325.4	335.991	357.686	858.179	843.85	735.814
-1.36188	1.23041e-26	2.35489e-25	ENSG00000183722	LHFPL6	protein_coding	734.517	283.979	686.583	770.22	746.748	305.416	245.712	300.808
0.905498	1.36321e-26	2.60604e-25	ENSG00000166333	ILK	protein_coding	1119.99	2114.5	1102.57	1124.1	1133.29	2211.52	2177.02	1954.97
-1.38153	1.38598e-26	2.6465e-25	ENSG00000078328	RBFOX1	protein_coding	3557.06	1348.82	3383.13	3521.42	3766.62	1352.25	1059.07	1635.15
1.12004	1.76226e-26	3.36111e-25	ENSG00000150347	ARID5B	protein_coding	599.319	1319.49	560.597	643.205	594.154	1439.79	1202.62	1316.07
0.714964	1.8481e-26	3.52077e-25	ENSG00000130508	PXDN	protein_coding	4819.8	7945.28	4797.83	4927.26	4734.31	8331.54	7603.08	7901.21
1.3961	1.95064e-26	3.71183e-25	ENSG00000126016	AMOT	protein_coding	283.205	757.8	278.834	313.35	257.431	834.41	668.944	770.045
-0.939403	2.09087e-26	3.97409e-25	ENSG00000162415	ZSWIM5	protein_coding	1392.64	721.061	1407.06	1411.71	1359.15	720.672	695.352	747.159
1.35249	2.389e-26	4.53553e-25	ENSG00000173706	HEG1	protein_coding	455.683	1181.17	426.044	491.834	449.171	1277.29	980.526	1285.7
-1.31756	2.5981e-26	4.92685e-25	ENSG00000116183	PAPPA2	protein_coding	2349.38	933.915	2240.47	2569.65	2238.04	1002.1	748.226	1051.42
1.4664	2.67045e-26	5.05825e-25	ENSG00000125848	FLRT3	protein_coding	228.507	646.438	225.723	230.215	229.583	758.47	610.047	570.797
1.84438	2.69057e-26	5.09051e-25	ENSG00000234745	HLA-B	protein_coding	109.125	400.898	119.803	85.3365	122.237	438.203	386.167	378.324
-1.22016	2.69582e-26	5.09461e-25	ENSG00000152932	RAB3C	protein_coding	5106.22	2172.84	4589.13	5481.76	5247.76	2363.48	1777.34	2377.71
-0.902436	2.7571e-26	5.20445e-25	ENSG00000205922	ONECUT3	protein_coding	9581.32	5094.28	9406.16	9691.17	9646.62	5004.55	4599.03	5679.24
1.0599	2.86019e-26	5.3929e-25	ENSG00000130766	SESN2	protein_coding	520.579	1092.14	547.059	487.103	527.575	1055.16	1150.29	1070.96
-1.25256	2.93892e-26	5.53502e-25	ENSG00000164221	CCDC112	protein_coding	717.511	298.838	774.299	696.531	681.701	310.539	286.787	299.187
1.26609	3.11304e-26	5.84961e-25	ENSG00000104774	MAN2B1	protein_coding	295.281	719.498	281.853	325.938	278.052	747.18	681.984	729.329
-1.20292	3.11134e-26	5.84961e-25	ENSG00000141431	ASXL3	protein_coding	1956.86	839.926	1863.21	2190.06	1817.31	822.743	749.686	947.349
3.11279	3.18758e-26	5.98288e-25	ENSG00000228526	MIR34AHG	lncRNA	17.4824	157.195	21.4283	11.2637	19.7553	165.703	162.086	143.796
-1.04651	3.48306e-26	6.53005e-25	ENSG00000204130	RUFY2	protein_coding	1306.77	628.313	1258.18	1368.54	1293.58	647.795	574.899	662.244
-0.838365	3.71345e-26	6.9541e-25	ENSG00000159409	CELF3	protein_coding	4946.45	2751.31	5134.22	4829.12	4876.03	2763.33	2542.98	2947.62
-1.04589	3.79838e-26	7.10509e-25	ENSG00000158321	AUTS2	protein_coding	5169.01	2480.18	4937.19	5150.16	5419.68	2310.74	2260.39	2869.4
-1.32458	3.88495e-26	7.25879e-25	ENSG00000130675	MNX1	protein_coding	689.987	274.963	723.751	631.838	714.372	303.346	258.266	263.278
-1.08998	4.01384e-26	7.49114e-25	ENSG00000164506	STXBP5	protein_coding	990.977	461.242	989.584	1039.7	943.648	463.131	441.265	479.331
1.80855	4.1136e-26	7.66867e-25	ENSG00000114315	HES1	protein_coding	83.1787	296.334	84.4955	84.106	80.9345	288.904	313.395	286.704
1.32292	4.19232e-26	7.8066e-25	ENSG00000105894	PTN	protein_coding	329.231	839.045	316.714	326.799	344.18	953.102	829.405	734.628
-1.61079	4.2625e-26	7.92835e-25	ENSG00000005108	THSD7A	protein_coding	2991.83	971.667	3016.86	3120.93	2837.69	1257.44	696.187	961.372
0.88387	4.30188e-26	7.99259e-25	ENSG00000197043	ANXA6	protein_coding	1809.67	3362.55	1815.02	1821.43	1792.56	3494.46	3548.47	3044.71
1.39106	4.32784e-26	8.03179e-25	ENSG00000105355	PLIN3	protein_coding	265.605	704.645	226.495	289.031	281.29	701.072	751.862	661.002
1.03404	4.39464e-26	8.14661e-25	ENSG00000101577	LPIN2	protein_coding	469.698	970.535	453.426	487.615	468.052	990.404	948.877	972.323
1.93692	4.67944e-26	8.66483e-25	ENSG00000007384	RHBDF1	protein_coding	106.684	419.099	125.207	101.041	93.8032	476.805	442.583	337.908
1.96455	4.6885e-26	8.67188e-25	ENSG00000243244	STON1	protein_coding	76.6431	305.279	82.3614	66.3367	81.2312	328.169	273.238	314.429
1.20154	5.08844e-26	9.40109e-25	ENSG00000113732	ATP6V0E1	protein_coding	464.478	1080.73	450.042	438.533	504.858	1104.09	1169.91	968.184
1.03349	5.27633e-26	9.73734e-25	ENSG00000102265	TIMP1	protein_coding	860.301	1773.11	898.184	852.363	830.357	1717.93	1964.82	1636.58
-0.798242	5.52645e-26	1.01875e-24	ENSG00000163539	CLASP2	protein_coding	9622.35	5507.73	9663.37	9939.73	9263.96	5593.17	5079.84	5850.16
-1.06537	5.85908e-26	1.07887e-24	ENSG00000258634	RP4-773N10.4	lncRNA	975.593	459.979	949.364	976.477	1000.94	437.627	456.618	485.692
1.52086	6.10541e-26	1.12297e-24	ENSG00000131080	EDA2R	protein_coding	193.334	567.705	177.867	202.677	199.458	656.498	503.532	543.086
2.92285	6.22752e-26	1.14416e-24	ENSG00000049192	ADAMTS6	protein_coding	32.1251	254.293	29.9637	40.8738	25.5378	330.567	182.889	249.423
1.54277	6.38326e-26	1.17147e-24	ENSG00000179104	TMTC2	protein_coding	229.819	681.104	264.853	221.463	203.142	778.825	594.426	670.061
3.65342	6.83383e-26	1.25277e-24	ENSG00000166317	SYNPO2L	protein_coding	9.88765	133.635	5.69438	9.70887	14.2597	144.979	127.368	128.558
2.81652	6.89464e-26	1.26251e-24	ENSG00000180616	SSTR2	protein_coding	23.8801	174.04	24.6121	22.0404	24.988	168.685	205.953	147.481
2.70715	8.05461e-26	1.47329e-24	ENSG00000134569	LRP4	protein_coding	28.568	193.913	28.0305	30.1198	27.5538	230.885	186.34	164.513
1.12177	8.12523e-26	1.48456e-24	ENSG00000124225	PMEPA1	protein_coding	679.255	1497.71	652.495	709.437	675.832	1663.75	1315.53	1513.86
0.921413	8.51956e-26	1.55489e-24	ENSG00000092841	MYL6	protein_coding	10433.1	19936.4	10447.1	10145.5	10706.6	18379.8	22694	18735.3
2.00288	8.95526e-26	1.6326e-24	ENSG00000169436	COL22A1	protein_coding	75.4352	307.741	85.6671	66.0713	74.5673	287.074	357.687	278.463
-0.713056	9.03101e-26	1.6446e-24	ENSG00000188322	SBK1	protein_coding	6613.36	4018.76	6603.21	6654.62	6582.27	4036.42	3816.43	4203.44
4.60171	9.75672e-26	1.7748e-24	ENSG00000259370	RP11-1069G10.1	lncRNA	7.3586	154.073	3.96595	16.1059	2.00391	168.68	157.258	136.28
0.936805	1.04861e-25	1.90538e-24	ENSG00000144560	VGLL4	protein_coding	842.054	1618.72	829.527	815.463	881.172	1533.46	1605.65	1717.06
1.03495	1.19116e-25	2.16202e-24	ENSG00000140575	IQGAP1	protein_coding	1027.69	2127.21	1016.94	944.882	1121.25	2333.62	2047.61	2000.39
-0.813638	1.2329e-25	2.23533e-24	ENSG00000138018	SELENOI	protein_coding	2917.65	1648.21	2843.02	3035.91	2874.03	1590.09	1617.39	1737.15
-1.33104	1.29518e-25	2.34566e-24	ENSG00000158987	RAPGEF6	protein_coding	2751.49	1087.27	3042.34	2776.19	2435.96	1327.48	954.93	979.403
1.55013	1.32976e-25	2.40565e-24	ENSG00000092531	SNAP23	protein_coding	189.339	569.102	188.971	197.439	181.607	670.091	545.405	491.81
2.00988	1.36952e-25	2.47488e-24	ENSG00000139219	COL2A1	protein_coding	137.502	564.245	95.6936	138.069	178.743	587.445	611.505	493.786
4.05391	1.47253e-25	2.65811e-24	ENSG00000166482	MFAP4	protein_coding	48.0914	840.118	39.3224	73.7546	31.1971	833.44	1013.37	673.539
1.40966	1.70545e-25	3.07521e-24	ENSG00000148841	ITPRIP	protein_coding	209.29	562.331	225.857	211.214	190.798	544.635	614.781	527.577
1.55021	1.85667e-25	3.34423e-24	ENSG00000186635	ARAP1	protein_coding	161.64	477.739	142.498	185.798	156.623	441.392	503.079	488.746
-0.82801	1.86213e-25	3.35042e-24	ENSG00000109654	TRIM2	protein_coding	7860.77	4402.85	7741.24	8233.69	7607.4	4508.56	4018.34	4681.65
2.04884	1.87681e-25	3.37315e-24	ENSG00000198832	SELENOM	protein_coding	70.0496	294.979	80.5349	58.5351	71.0786	269.934	340.16	274.842
1.13377	2.08971e-25	3.7517e-24	ENSG00000064601	CTSA	protein_coding	445.736	991.714	445.111	431.226	460.872	1068.34	1013.9	892.902
1.01361	2.22054e-25	3.98226e-24	ENSG00000170266	GLB1	protein_coding	765.522	1557.7	734.132	806.049	756.386	1543.84	1689.51	1439.74
3.74699	2.41793e-25	4.33156e-24	ENSG00000146411	SLC2A12	protein_coding	9.16892	131.459	5.58804	10.3934	11.5253	155.189	113.003	126.184
1.07079	2.64553e-25	4.73415e-24	ENSG00000196141	SPATS2L	protein_coding	541.783	1146.8	532.824	538.48	554.046	1106.05	1261.23	1073.13
0.896648	2.80899e-25	5.02123e-24	ENSG00000050165	DKK3	protein_coding	2005.98	3751.15	2010.51	1912.81	2094.63	3436.7	4090.51	3726.25
1.02279	3.03862e-25	5.42583e-24	ENSG00000250120	PCDHA10	protein_coding	913.182	1874.51	916.566	896.033	926.948	2032.29	1649.6	1941.64
1.37841	3.58899e-25	6.40166e-24	ENSG00000171223	JUNB	protein_coding	194.469	511.978	195.104	188.415	199.888	501.492	553.689	480.753
-0.745289	4.06974e-25	7.25135e-24	ENSG00000171533	MAP6	protein_coding	5807.95	3450.05	5771.37	5836.71	5815.78	3478.54	3229.47	3642.14
1.11955	4.38579e-25	7.80604e-24	ENSG00000228474	OST4	protein_coding	890.116	1947.39	937.373	855.881	877.093	1745.99	2247.76	1848.43
1.14188	5.31704e-25	9.45334e-24	ENSG00000177628	GBA	protein_coding	397.638	883.663	376.357	414.889	401.669	841.34	846.806	962.842
3.89368	5.34298e-25	9.48546e-24	ENSG00000262655	SPON1	protein_coding	9.04883	139.704	10.1565	6.37979	10.6102	127.187	180.679	111.247
-0.956378	5.34659e-25	9.48546e-24	ENSG00000147642	SYBU	protein_coding	1503.98	765.97	1565.18	1454.49	1492.26	723.621	750.377	823.913
0.928224	5.54402e-25	9.82516e-24	ENSG00000068697	LAPTM4A	protein_coding	1992.18	3811.59	1973.72	2026.77	1976.03	3538.62	4288.16	3607.99
1.41142	5.58037e-25	9.87899e-24	ENSG00000000003	TSPAN6	protein_coding	240.621	645.565	257.886	250.431	213.547	595.476	727.708	613.513
1.51328	7.24547e-25	1.2813e-23	ENSG00000176845	METRNL	protein_coding	181.375	531.05	173.959	178.803	191.363	622.674	474.484	495.993
0.87706	7.399e-25	1.30705e-23	ENSG00000113083	LOX	protein_coding	1103.26	2040.18	1018.63	1157.49	1133.67	2072.32	2061.42	1986.81
-0.701565	7.8686e-25	1.38852e-23	ENSG00000277443	MARCKS	protein_coding	8996.5	5508.23	8910.18	8730.86	9348.47	5351.65	5782.31	5390.74
-0.83187	9.02054e-25	1.5901e-23	ENSG00000091039	OSBPL8	protein_coding	3402.38	1901.12	3254.3	3621.69	3331.17	1934.53	1792.69	1976.12
0.907402	9.71797e-25	1.71121e-23	ENSG00000166025	AMOTL1	protein_coding	969.958	1830.78	918.098	1033.56	958.216	1807.51	1923.61	1761.22
-2.77839	1.11214e-24	1.95625e-23	ENSG00000180269	GPR139	protein_coding	165.892	24.4374	174.148	156.402	167.127	29.4179	20.2299	23.6644
1.10297	1.11662e-24	1.96205e-23	ENSG00000092969	TGFB2	protein_coding	1567.17	3404.77	1400.53	1637.2	1663.78	3778.06	3494.47	2941.79
-1.23329	1.11928e-24	1.96462e-23	ENSG00000170549	IRX1	protein_coding	654.008	276.475	641.974	624.863	695.188	290.147	262.975	276.303
2.09562	1.14318e-24	2.00445e-23	ENSG00000175938	ORAI3	protein_coding	64.2673	278.689	70.2229	62.8123	59.7665	231.239	333.515	271.313
2.2203	1.15222e-24	2.01816e-23	ENSG00000118804	STBD1	protein_coding	49.5802	236.723	41.047	45.9855	61.7079	214.003	252.799	243.367
-0.877469	1.29223e-24	2.26098e-23	ENSG00000108175	ZMIZ1	protein_coding	9673.17	5236.76	8859.43	10342.3	9817.82	5523.12	4783.63	5403.51
3.16076	1.30979e-24	2.28929e-23	ENSG00000249669	CARMN	lncRNA	15.6767	146.333	11.7841	17.6278	17.6181	171.067	127.13	140.802
0.840398	1.36393e-24	2.38141e-23	ENSG00000130255	RPL36	protein_coding	1900.11	3420.18	1842.33	1964.4	1893.59	3350.57	3701.33	3208.64
1.81758	1.42144e-24	2.47918e-23	ENSG00000128573	FOXP2	protein_coding	111.598	406.463	111.164	108.469	115.16	502.885	344.338	372.166
2.35774	1.44376e-24	2.51546e-23	ENSG00000124508	BTN2A2	protein_coding	40.1374	211.852	46.766	39.203	34.4433	225.554	229.82	180.182
-1.91959	1.44893e-24	2.52182e-23	ENSG00000028277	POU2F2	protein_coding	550.78	141.307	551.353	570.418	530.568	123.704	108.382	191.836
-1.10565	1.45449e-24	2.52882e-23	ENSG00000088538	DOCK3	protein_coding	1726.94	791.513	1699.94	1777.38	1703.51	744.66	712.337	917.543
1.74984	1.51467e-24	2.63069e-23	ENSG00000167543	TP53I13	protein_coding	91.7317	315.258	82.3315	99.7256	93.138	320.026	333.866	291.881
0.940271	1.53422e-24	2.66184e-23	ENSG00000233276	GPX1	protein_coding	1190.83	2297.35	1253.05	1153.73	1165.7	2173.17	2533.68	2185.18
2.13323	1.53933e-24	2.6679e-23	ENSG00000184557	SOCS3	protein_coding	57.7532	258.637	63.4036	56.3664	53.4896	239.675	307.459	228.775
1.0745	1.54762e-24	2.67947e-23	ENSG00000197077	KIAA1671	protein_coding	401.406	851.486	388.979	413.72	401.519	831.472	822.859	900.127
1.60013	1.55221e-24	2.68459e-23	ENSG00000131669	NINJ1	protein_coding	112.562	345.831	107.888	117.327	112.473	325.163	364.623	347.706
1.698	1.60787e-24	2.77795e-23	ENSG00000176890	TYMS	protein_coding	132.984	438.204	114.586	146.421	137.944	404.012	509.705	400.896
1.48773	1.64464e-24	2.8385e-23	ENSG00000082781	ITGB5	protein_coding	293.824	841.482	287.293	341.595	252.585	986.016	757.083	781.346
1.02511	1.69414e-24	2.9209e-23	ENSG00000144057	ST6GAL2	protein_coding	638.31	1305.65	677.565	638.968	598.397	1227.36	1276.41	1413.17
0.910971	1.7195e-24	2.96151e-23	ENSG00000130702	LAMA5	protein_coding	1600.17	3032.44	1684.89	1618.02	1497.58	3313.41	2943.88	2840.03
-0.867731	1.76569e-24	3.0379e-23	ENSG00000137942	FNBP1L	protein_coding	7153.08	3905.15	7026.53	7273.22	7159.47	4354.19	3525	3836.27
-1.15806	1.89245e-24	3.25262e-23	ENSG00000162402	USP24	protein_coding	3197.72	1419.86	3280.78	3234.11	3078.25	1508.97	1151.08	1599.53
3.64528	2.40587e-24	4.13074e-23	ENSG00000125869	LAMP5	protein_coding	9.53648	123.557	11.0595	9.42937	8.12061	106.049	148.992	115.631
1.80934	2.454e-24	4.209e-23	ENSG00000235288	RP11-70C1.3	lncRNA	96.9593	344.93	92.7814	84.7945	113.302	301.655	358.965	374.17
1.36923	2.46642e-24	4.22592e-23	ENSG00000112419	PHACTR2	protein_coding	273.468	713.333	315.333	273.641	231.431	751.979	707.681	680.338
-1.20096	2.4815e-24	4.24734e-23	ENSG00000138670	RASGEF1B	protein_coding	1245.32	530.661	1189.64	1233.39	1312.94	444.135	540.135	607.712
-0.721789	2.68683e-24	4.59403e-23	ENSG00000104112	SCG3	protein_coding	3932.8	2376.43	3981.21	3873.55	3943.65	2406.75	2264.22	2458.32
1.28461	2.78627e-24	4.75914e-23	ENSG00000005882	PDK2	protein_coding	266.928	659.098	260.504	298.677	241.604	691.637	660.631	625.025
-0.954166	3.02697e-24	5.16492e-23	ENSG00000113742	CPEB4	protein_coding	2139.41	1094.3	2175.32	2079.94	2162.95	1077.5	994.064	1211.34
4.07913	3.14843e-24	5.36663e-23	ENSG00000286339	RP3-509L4.5	lncRNA	6.44205	114.607	5.6249	9.59429	4.10695	115.402	120.282	108.138
1.67823	3.22352e-24	5.48895e-23	ENSG00000144455	SUMF1	protein_coding	97.1968	316.619	90.8741	102.596	98.12	310.528	335.204	304.126
2.42607	3.2349e-24	5.49898e-23	ENSG00000119699	TGFB3	protein_coding	31.0655	171.822	31.5228	30.5039	31.1698	167.544	182.216	165.706
0.893814	3.23606e-24	5.49898e-23	ENSG00000169641	LUZP1	protein_coding	720.152	1346.45	684.962	741.148	734.347	1334.96	1366.97	1337.42
-1.0718	3.73537e-24	6.34091e-23	ENSG00000103449	SALL1	protein_coding	1225.73	576.155	1140.84	1241.88	1294.46	560.235	537.383	630.846
1.24866	3.89638e-24	6.60745e-23	ENSG00000083857	FAT1	protein_coding	4418.84	10615.5	3949.65	5000.4	4306.49	12849.3	9092.07	9905.11
-0.825235	4.04418e-24	6.85104e-23	ENSG00000162545	CAMK2N1	protein_coding	2041.96	1142.4	2050.01	1970.48	2105.38	1086.01	1162.84	1178.35
1.25273	4.64124e-24	7.85444e-23	ENSG00000182551	ADI1	protein_coding	300.366	720.193	323.286	286.57	291.241	645.908	793.236	721.434
2.55627	4.87923e-24	8.24874e-23	ENSG00000143772	ITPKB	protein_coding	29.0414	177.45	20.6406	34.9008	31.583	181.947	174.28	176.122
0.667136	4.96059e-24	8.37772e-23	ENSG00000167658	EEF2	protein_coding	31309	49856.5	31870.4	31254.4	30802.1	47202.9	52852.2	49514.3
-1.1058	5.90882e-24	9.96895e-23	ENSG00000196233	LCOR	protein_coding	3325.66	1527.98	3267.98	3188.85	3520.16	1464.9	1324.66	1794.37
-0.933548	6.60744e-24	1.11362e-22	ENSG00000167100	SAMD14	protein_coding	1688.28	873.275	1733.7	1667	1664.13	803.106	861.323	955.395
1.14465	6.62919e-24	1.11615e-22	ENSG00000167797	CDK2AP2	protein_coding	336.379	748.774	318.457	353.796	336.883	696.444	793.043	756.836
1.06454	6.76986e-24	1.13867e-22	ENSG00000071564	TCF3	protein_coding	700.268	1482.51	671.298	675.15	754.356	1588.88	1544.5	1314.17
0.970349	6.94342e-24	1.16668e-22	ENSG00000167657	DAPK3	protein_coding	636.577	1256.26	649.806	582.104	677.821	1245.96	1273.75	1249.07
1.44138	6.95444e-24	1.16734e-22	ENSG00000114200	BCHE	protein_coding	196.525	540.323	218.312	178.362	192.901	515.335	603.851	501.785
1.14981	6.99249e-24	1.17254e-22	ENSG00000148180	GSN	protein_coding	620.322	1388.53	625.401	613.008	622.557	1301.23	1614.37	1249.98
-1.28891	7.05341e-24	1.18155e-22	ENSG00000172260	NEGR1	protein_coding	942.261	377.581	974.566	993.287	858.93	328.678	364.767	439.298
1.81167	7.52934e-24	1.26e-22	ENSG00000197406	DIO3	protein_coding	76.804	274.413	83.9764	78.973	67.4628	268.986	278.718	275.534
-0.985847	8.17376e-24	1.36646e-22	ENSG00000135116	HRK	protein_coding	1323.42	660.487	1294.68	1248.27	1427.3	626.927	670.007	684.527
-1.82361	8.23679e-24	1.3756e-22	ENSG00000171189	GRIK1	protein_coding	455.754	126.204	500.06	482.03	385.173	130.741	99.978	147.893
1.05778	9.89248e-24	1.65045e-22	ENSG00000074842	MYDGF	protein_coding	462.156	969.771	476.398	443.968	466.103	940.437	1051	917.878
1.56801	1.00386e-23	1.67314e-22	ENSG00000115825	PRKD3	protein_coding	194.404	586.302	180.351	202.782	200.08	517.046	715.42	526.44
2.27792	1.07314e-23	1.78681e-22	ENSG00000181458	TMEM45A	protein_coding	40.8048	205.386	42.4448	43.3036	36.666	233.237	205.866	177.055
-0.831115	1.17838e-23	1.96004e-22	ENSG00000149295	DRD2	protein_coding	2073.7	1158.32	1962.45	2087.16	2171.48	1151.41	1130.09	1193.46
1.46561	1.21982e-23	2.02693e-22	ENSG00000169946	ZFPM2	protein_coding	149.669	420.521	147.151	143.395	158.461	434.319	383.611	443.634
1.41635	1.30699e-23	2.1696e-22	ENSG00000123191	ATP7B	protein_coding	240.763	648.29	241.891	210.987	269.411	588.378	622.857	733.635
0.980168	1.41782e-23	2.35122e-22	ENSG00000013016	EHD3	protein_coding	464.378	921.766	454.569	466.055	472.511	896.821	926.23	942.245
-0.667657	1.51034e-23	2.50213e-22	ENSG00000134986	NREP	protein_coding	22985.6	14401.1	23031.1	22831.7	23093.9	13446.6	15112.3	14644.5
0.700715	1.60952e-23	2.66377e-22	ENSG00000130175	PRKCSH	protein_coding	2479.74	4044.26	2541.99	2539.23	2358	4009.74	4032.11	4090.94
1.03367	1.67814e-23	2.77456e-22	ENSG00000108684	ASIC2	protein_coding	694.333	1431.67	700.054	671.86	711.083	1377.03	1314.72	1603.25
0.790283	1.69354e-23	2.79722e-22	ENSG00000115461	IGFBP5	protein_coding	9176.28	15950.4	8376.11	10090.9	9061.8	15765.8	16199.4	15885.9
0.740143	1.71114e-23	2.82347e-22	ENSG00000110917	MLEC	protein_coding	2758.21	4628.66	2563.92	2826.51	2884.18	4667.79	4557.44	4660.75
2.06243	1.77573e-23	2.92712e-22	ENSG00000182326	C1S	protein_coding	56.9148	242.448	50.3311	64.7881	55.6251	213.427	252.158	261.76
0.832685	1.91243e-23	3.14931e-22	ENSG00000204389	HSPA1A	protein_coding	986.988	1765.86	1012.34	1017.04	931.578	1737.38	1754.62	1805.58
1.39794	2.30234e-23	3.78763e-22	ENSG00000153071	DAB2	protein_coding	327.645	880.383	290.483	385.362	307.09	1007.78	780.321	853.046
0.876357	2.31994e-23	3.81279e-22	ENSG00000157020	SEC13	protein_coding	1115.51	2058.87	1092.07	1150.04	1104.41	1982.34	2238.67	1955.59
-0.850298	2.34671e-23	3.85294e-22	ENSG00000116852	KIF21B	protein_coding	9742.25	5369.66	9464.41	10277.6	9484.76	5334.36	4860.72	5913.89
-0.998598	2.65321e-23	4.35184e-22	ENSG00000126217	MCF2L	protein_coding	1756.34	869.292	1691.38	1809.45	1768.18	835.082	794.535	978.257
-0.716704	2.68365e-23	4.3974e-22	ENSG00000185630	PBX1	protein_coding	11571	7017.12	11605	11513.7	11594.4	7359.97	6447.53	7243.86
1.8304	3.0099e-23	4.92711e-22	ENSG00000169871	TRIM56	protein_coding	84.9517	310.612	88.8432	95.2648	70.7471	350.254	285.222	296.361
2.02635	3.03113e-23	4.95694e-22	ENSG00000196739	COL27A1	protein_coding	109.801	461.871	90.9324	117.465	121.006	576.403	337.886	471.323
1.50772	3.03977e-23	4.96616e-22	ENSG00000129250	KIF1C	protein_coding	443.442	1279.18	326.96	494.749	508.617	1270.21	1162.6	1404.73
2.12742	3.14094e-23	5.12637e-22	ENSG00000021826	CPS1	protein_coding	72.9011	333.113	60.5395	70.5415	87.6222	424.557	299.497	275.286
4.35426	3.52406e-23	5.74599e-22	ENSG00000143416	SELENBP1	protein_coding	5.41818	111.898	6.24649	7.00089	3.00717	119.787	123.798	92.1082
2.18738	3.58457e-23	5.83888e-22	ENSG00000026103	FAS	protein_coding	56.4894	264.692	70.3686	46.1713	52.9284	316.004	252.414	225.659
-1.01988	3.67523e-23	5.98067e-22	ENSG00000171132	PRKCE	protein_coding	1242.82	611.355	1171.97	1243.43	1313.07	664.959	557.128	611.977
-0.920279	3.79674e-23	6.17232e-22	ENSG00000175175	PPM1E	protein_coding	1969.68	1030.53	1972.26	1983.94	1952.82	995.226	953.141	1143.23
3.08431	3.95635e-23	6.42547e-22	ENSG00000105699	LSR	protein_coding	18.3067	161.615	11.4583	16.8051	26.6568	131.367	190.367	163.11
1.41027	4.01753e-23	6.51843e-22	ENSG00000170734	POLH	protein_coding	214.357	572.492	231.739	195.573	215.759	488.105	593.23	636.14
0.835071	4.15847e-23	6.74047e-22	ENSG00000169764	UGP2	protein_coding	1042.82	1869.44	984.698	1041.32	1102.43	1815.26	1917.12	1875.95
0.722043	4.32268e-23	6.99978e-22	ENSG00000092096	SLC22A17	protein_coding	2302.09	3808.98	2407.93	2231.38	2266.95	3684.23	3789.22	3953.49
-1.20476	4.40048e-23	7.11878e-22	ENSG00000108018	SORCS1	protein_coding	1870.27	798.496	1779.59	1856.99	1974.24	728.173	701.428	965.888
-0.836903	4.42525e-23	7.15185e-22	ENSG00000087448	KLHL42	protein_coding	2591.58	1444.23	2551.29	2707.02	2516.42	1492.48	1329.96	1510.23
2.70711	4.4421e-23	7.17207e-22	ENSG00000253661	ZFHX4-AS1	lncRNA	22.4014	151.114	19.2492	23.4412	24.5137	151.442	130.29	171.61
0.977441	4.49585e-23	7.25175e-22	ENSG00000120805	ARL1	protein_coding	499.119	994.349	497.46	481.906	517.991	1047.81	974.484	960.756
3.06271	5.39779e-23	8.69809e-22	ENSG00000108511	HOXB6	protein_coding	14.4294	125.643	13.5215	16.1702	13.5964	126.575	118.417	131.936
1.71316	5.42012e-23	8.72555e-22	ENSG00000138821	SLC39A8	protein_coding	97.7181	325.244	91.6444	98.1049	103.405	298.991	304.242	372.498
-0.836759	5.63089e-23	9.05603e-22	ENSG00000158856	DMTN	protein_coding	1475.61	821.669	1474.15	1449.54	1503.15	822.482	802.435	840.091
2.43839	6.12381e-23	9.83919e-22	ENSG00000145936	KCNMB1	protein_coding	34.8334	195.864	26.3762	35.5254	42.5987	193.208	223.175	171.209
-1.02351	6.32569e-23	1.01537e-21	ENSG00000004777	ARHGAP33	protein_coding	2089.83	1020.86	2364.98	2007.64	1896.87	1083.33	957.999	1021.24
-0.984499	7.53097e-23	1.20766e-21	ENSG00000138439	FAM117B	protein_coding	1056.57	530.086	1034.27	1128.1	1007.33	538.043	515.673	536.542
0.717448	7.69899e-23	1.23341e-21	ENSG00000070614	NDST1	protein_coding	2817.3	4655.02	2668.74	2964.5	2818.67	4787.05	4513.85	4664.15
1.54514	7.8345e-23	1.2539e-21	ENSG00000118515	SGK1	protein_coding	230.24	682.039	199.976	292.011	198.734	716.929	703.147	626.039
1.13983	8.20604e-23	1.31209e-21	ENSG00000182704	TSKU	protein_coding	364.601	809.554	345.291	387.99	360.522	749.731	888.829	790.102
0.708059	8.33212e-23	1.33096e-21	ENSG00000112473	SLC39A7	protein_coding	2149.37	3526	2238.77	2048.78	2160.57	3544.49	3563.92	3469.58
1.97447	8.44878e-23	1.3483e-21	ENSG00000150594	ADRA2A	protein_coding	54.6744	220.422	58.7021	48.5271	56.7942	225.13	220.432	215.705
0.665089	8.87528e-23	1.41499e-21	ENSG00000172270	BSG	protein_coding	4907.93	7802.8	4958.09	4904.52	4861.18	7351.89	8124.27	7932.23
0.915603	9.01356e-23	1.4343e-21	ENSG00000116685	KIAA2013	protein_coding	587.484	1117.45	607.801	573.101	581.552	1140.66	1136.25	1075.45
-0.714017	9.01379e-23	1.4343e-21	ENSG00000117016	RIMS3	protein_coding	6555.04	3972.16	6438.56	6777.22	6449.35	3739.08	3956.64	4220.77
-1.08687	9.13992e-23	1.45297e-21	ENSG00000143842	SOX13	protein_coding	766.154	356.079	789.06	722.732	786.669	344.308	370.088	353.839
-1.03188	9.69142e-23	1.53917e-21	ENSG00000087495	PHACTR3	protein_coding	802.071	388.848	805.758	786.772	813.682	392.583	374.173	399.788
6.5513	1.06152e-22	1.68426e-21	ENSG00000136574	GATA4	protein_coding	2.00528	173.224	1.70657	0.793594	3.51566	179.075	175.451	165.147
1.15402	1.12656e-22	1.78574e-21	ENSG00000100441	KHNYN	protein_coding	447.761	1004.04	423.67	407.319	512.294	931.526	1056.68	1023.92
-0.77916	1.16441e-22	1.84397e-21	ENSG00000166974	MAPRE2	protein_coding	9008.56	5219.97	9015.81	9320.88	8688.99	5164.3	4809.95	5685.67
2.59362	1.16755e-22	1.84717e-21	ENSG00000112837	TBX18	protein_coding	25.9777	158.126	27.5786	20.2952	30.0593	154.445	171.615	148.319
1.65385	1.23124e-22	1.94235e-21	ENSG00000184304	PRKD1	protein_coding	101.243	326.793	87.6071	106.79	109.333	350.729	324.063	305.586
0.981074	1.23042e-22	1.94235e-21	ENSG00000147050	KDM6A	protein_coding	583.538	1158.78	563.883	623.923	562.808	1117.56	1119.16	1239.62
0.884716	1.22993e-22	1.94235e-21	ENSG00000183283	DAZAP2	protein_coding	665.088	1237.71	684.165	633.098	678	1265.02	1231.02	1217.08
2.2016	1.28472e-22	2.02479e-21	ENSG00000161381	PLXDC1	protein_coding	73.6864	348.778	72.9419	55.9037	92.2137	436.537	336.198	273.599
1.46227	1.32433e-22	2.08521e-21	ENSG00000069020	MAST4	protein_coding	252.676	714.658	218.079	258.222	281.725	851.188	670.933	621.854
0.881563	1.39937e-22	2.20128e-21	ENSG00000130147	SH3BP4	protein_coding	643.912	1197.2	638.747	640.427	652.562	1242.19	1193.67	1155.74
1.32162	1.42364e-22	2.23732e-21	ENSG00000162772	ATF3	protein_coding	233.512	593.974	241.541	203.307	255.688	640.792	552.528	588.6
0.628169	1.4717e-22	2.31065e-21	ENSG00000118705	RPN2	protein_coding	3616.55	5602.85	3581.64	3666.88	3601.12	5466.14	5757.78	5584.63
0.949001	1.58906e-22	2.49254e-21	ENSG00000176697	BDNF	protein_coding	522.565	1019.35	524.225	526.651	516.82	1071.86	965.385	1020.8
-1.30664	1.64368e-22	2.57577e-21	ENSG00000204624	DISP3	protein_coding	599.591	240.442	575.844	642.034	580.896	254.358	210.118	256.849
-0.742027	1.76826e-22	2.76838e-21	ENSG00000100167	SEPTIN3	protein_coding	12983.5	7716.6	13176.5	12833	12940.9	7127.18	7600.98	8421.64
2.1119	1.91001e-22	2.98747e-21	ENSG00000166265	CYYR1	protein_coding	56.6208	250.945	64.0074	45.0615	60.7935	287.651	249.088	216.095
1.26905	2.05136e-22	3.20551e-21	ENSG00000206503	HLA-A	protein_coding	208.397	507.55	213.873	201.83	209.489	486.439	547.151	489.06
0.657008	2.08671e-22	3.25767e-21	ENSG00000134243	SORT1	protein_coding	3619.65	5724.26	3581.1	3590.67	3687.17	5555.99	5620.49	5996.32
-0.694042	2.09936e-22	3.27433e-21	ENSG00000162490	DRAXIN	protein_coding	4222.57	2598.04	4018.63	4375.31	4273.79	2577.88	2557.5	2658.75
-1.1697	2.21648e-22	3.45373e-21	ENSG00000104427	ZC2HC1A	protein_coding	1360.63	605.812	1385.84	1292.45	1403.59	723.31	575.932	518.195
2.59747	2.30138e-22	3.58264e-21	ENSG00000112964	GHR	protein_coding	29.1914	182.91	28.1859	27.4213	31.9672	175.456	145.04	228.235
1.84924	2.63817e-22	4.10307e-21	ENSG00000109099	PMP22	protein_coding	68.0715	251.977	68.7862	71.8956	63.5327	265.859	262.872	227.199
-0.68092	3.0544e-22	4.74595e-21	ENSG00000072832	CRMP1	protein_coding	25426.5	15786.2	25736.8	25050.2	25492.3	14531.8	16310.9	16516
0.856543	3.16887e-22	4.91919e-21	ENSG00000132842	AP3B1	protein_coding	734.215	1336.03	754.101	743.807	704.736	1306.12	1381.11	1320.86
1.36078	3.65787e-22	5.67296e-21	ENSG00000123901	GPR83	protein_coding	289.245	750.33	289.17	291.475	287.089	675.075	672.709	903.206
0.992146	3.73277e-22	5.78369e-21	ENSG00000164292	RHOBTB3	protein_coding	1161.57	2332.1	1089.18	1280.75	1114.77	2392	2078.93	2525.35
1.94413	4.07631e-22	6.31007e-21	ENSG00000062038	CDH3	protein_coding	70.3202	276.412	74.9028	71.8242	64.2336	257.723	333.231	238.284
-0.877295	4.27909e-22	6.61776e-21	ENSG00000183049	CAMK1D	protein_coding	1508.36	811.183	1470.84	1504.59	1549.66	746.44	829.878	857.23
2.08911	4.43607e-22	6.85413e-21	ENSG00000183578	TNFAIP8L3	protein_coding	50.7173	220.432	42.4201	55.8835	53.8482	190.113	224.068	247.115
0.640246	5.08539e-22	7.85004e-21	ENSG00000129353	SLC44A2	protein_coding	4668.97	7304.01	4459.53	4884.67	4662.71	7345.76	7338.23	7228.05
-1.84644	5.52971e-22	8.52794e-21	ENSG00000197322	C17orf102	lncRNA	255.506	69.7978	244.496	264.405	257.617	73.7956	60.9029	74.695
0.727293	5.55289e-22	8.5557e-21	ENSG00000073712	FERMT2	protein_coding	1977.03	3292.57	2015.83	1979.6	1935.67	3503.49	3197.75	3176.46
1.4357	5.57816e-22	8.58662e-21	ENSG00000177595	PIDD1	protein_coding	146.442	403.768	137.012	138.106	164.208	426.503	391.526	393.275
2.03008	5.77158e-22	8.87609e-21	ENSG00000161714	PLCD3	protein_coding	111.559	460.181	131.253	74.3052	129.117	382.996	535.462	462.085
-1.51082	5.80087e-22	8.91284e-21	ENSG00000157388	CACNA1D	protein_coding	397.757	137.627	390.054	416.875	386.343	146.751	116.089	150.041
1.30812	6.10898e-22	9.37751e-21	ENSG00000122642	FKBP9	protein_coding	718.517	1798.91	564.894	714.218	876.438	1663.75	1865.88	1867.1
-0.642213	7.25466e-22	1.11258e-20	ENSG00000136720	HS6ST1	protein_coding	4068.99	2600.98	4065.69	4099.34	4041.95	2674.19	2537.26	2591.5
1.66325	8.49335e-22	1.30134e-20	ENSG00000138772	ANXA3	protein_coding	112.748	365.059	96.7044	139.183	102.357	381.167	365.684	348.326
1.52503	8.6972e-22	1.33134e-20	ENSG00000065357	DGKA	protein_coding	158.155	465.185	170.413	156.733	147.32	512.526	388.397	494.631
-0.771222	8.81263e-22	1.34776e-20	ENSG00000196361	ELAVL3	protein_coding	4076.35	2376.19	3946.48	4250.06	4032.52	2412.02	2193	2523.56
0.724122	9.03214e-22	1.38005e-20	ENSG00000167526	RPL13	protein_coding	6542.22	10854.4	6612.71	6353.3	6660.64	10443.3	11827.3	10292.5
1.68209	9.44829e-22	1.44231e-20	ENSG00000196975	ANXA4	protein_coding	98.1825	321.707	118.076	85.3046	91.1665	335.255	312.883	316.982
-0.808816	9.57471e-22	1.46025e-20	ENSG00000114770	ABCC5	protein_coding	2477.19	1411.13	2448.34	2470.87	2512.35	1532.18	1297.86	1403.35
1.06056	9.63945e-22	1.46877e-20	ENSG00000253846	PCDHGA10	protein_coding	314.679	662.693	324.038	310.322	309.675	664.968	651.033	672.077
0.948903	9.9328e-22	1.51207e-20	ENSG00000166441	RPL27A	protein_coding	3938.38	7647.15	3870.96	3874.21	4069.98	6843.95	8917.97	7179.54
0.724998	1.03869e-21	1.57975e-20	ENSG00000114019	AMOTL2	protein_coding	1884.61	3128.83	1871.46	1993.94	1788.42	3138.91	3073.49	3174.09
3.93462	1.09179e-21	1.65898e-20	ENSG00000053328	METTL24	protein_coding	6.06698	98.9739	5.59261	5.20125	7.40706	101.875	100.948	94.0983
2.91885	1.11021e-21	1.68541e-20	ENSG00000169242	EFNA1	protein_coding	15.8647	123.857	16.5112	16.547	14.5359	108.321	130.694	132.557
0.802847	1.13066e-21	1.71489e-20	ENSG00000161011	SQSTM1	protein_coding	1341.63	2348.97	1390.02	1291.8	1343.08	2210.85	2515.31	2320.73
1.32993	1.18564e-21	1.79663e-20	ENSG00000116254	CHD5	protein_coding	384.279	983.438	336.807	423.853	392.177	1097.21	806.929	1046.17
1.11644	1.24038e-21	1.87786e-20	ENSG00000140497	SCAMP2	protein_coding	316.596	691.015	302.584	312.366	334.839	634.094	726.567	712.385
1.47801	1.37287e-21	2.07653e-20	ENSG00000166741	NNMT	protein_coding	248.013	697.664	267.451	250.5	226.088	550.845	829.97	712.178
-1.03355	1.40929e-21	2.12967e-20	ENSG00000196208	GREB1	protein_coding	2213.71	1080.28	2139.31	2193.62	2308.2	1265.72	931.491	1043.63
1.27228	1.41613e-21	2.13804e-20	ENSG00000151789	ZNF385D	protein_coding	391.435	966.488	373.668	378.147	422.491	1156.55	910.733	832.18
-1.08089	1.54934e-21	2.33703e-20	ENSG00000107864	CPEB3	protein_coding	713.964	334.957	713.718	732.017	696.157	347.747	309.833	347.291
2.16132	1.68223e-21	2.53517e-20	ENSG00000124126	PREX1	protein_coding	44.2979	207.016	42.8231	50.0579	40.0126	246.857	180.907	193.285
2.53546	1.76993e-21	2.6649e-20	ENSG00000153721	CNKSR3	protein_coding	27.1396	161.957	18.5269	32.5407	30.3511	152.629	160.251	172.99
2.28393	1.82749e-21	2.74905e-20	ENSG00000072864	NDE1	protein_coding	68.8763	341.409	99.5445	60.0943	46.9902	376.558	366.482	281.186
-0.732575	1.88938e-21	2.83957e-20	ENSG00000196914	ARHGEF12	protein_coding	4873.01	2923.04	4717.77	4929.76	4971.49	3096.04	2695.11	2977.98
1.4006	2.00817e-21	3.01536e-20	ENSG00000124570	SERPINB6	protein_coding	161.467	432.459	166.512	140.85	177.038	418.541	459.451	419.385
4.78877	2.01257e-21	3.01922e-20	ENSG00000250423	KIAA1210	protein_coding	3.50023	104.758	2.79317	6.06088	1.64664	125.503	87.0723	101.699
0.69167	2.04539e-21	3.06567e-20	ENSG00000182541	LIMK2	protein_coding	1618.2	2625.99	1656.06	1633.19	1565.34	2663.42	2614.02	2600.54
1.28161	2.10235e-21	3.14819e-20	ENSG00000106571	GLI3	protein_coding	225.218	556.504	210.096	253.1	212.459	573.818	512.523	583.171
2.93176	2.10634e-21	3.14845e-20	ENSG00000156804	FBXO32	protein_coding	31.2859	245.422	35.09	19.061	39.7067	183.387	354.059	198.818
-1.34181	2.10597e-21	3.14845e-20	ENSG00000158457	TSPAN33	protein_coding	436.658	171.297	436.962	454.157	418.856	184.098	157.622	172.17
0.713432	2.17348e-21	3.24588e-20	ENSG00000136156	ITM2B	protein_coding	2393.03	3937.55	2412.03	2369.28	2397.77	3743.36	4218.1	3851.19
2.51009	2.28104e-21	3.40343e-20	ENSG00000254285	KRT8P3	processed_pseudogene	28.6706	167.632	32.7058	27.8145	25.4914	143.6	204.59	154.704
0.750816	2.29421e-21	3.41998e-20	ENSG00000135677	GNS	protein_coding	1865.54	3151.07	1763.23	1958.55	1874.84	3019.38	3123.58	3310.24
1.88152	2.30416e-21	3.43173e-20	ENSG00000273301	RP11-314B1.2	lncRNA	62.3369	237.336	67.0625	61.5004	58.4479	269.937	219.519	222.552
-0.990814	2.33377e-21	3.47269e-20	ENSG00000140396	NCOA2	protein_coding	2759.87	1372.83	2870.14	2918.83	2490.63	1291.57	1268.11	1558.82
-0.940983	2.54181e-21	3.77886e-20	ENSG00000198208	RPS6KL1	protein_coding	1305.83	670.056	1357.66	1241.65	1318.17	603.237	693.984	712.947
-2.69314	2.55039e-21	3.7882e-20	ENSG00000189252	SPANXN3	protein_coding	148.014	21.2311	149.921	134.27	159.851	16.5957	24.0327	23.065
1.13198	2.57857e-21	3.82661e-20	ENSG00000143369	ECM1	protein_coding	298.49	662.759	292.176	317.872	285.422	678.138	696.425	613.716
1.99773	2.76102e-21	4.0937e-20	ENSG00000173926	MARCHF3	protein_coding	75.1888	306.225	66.3091	90.3474	68.9098	243.34	376.415	298.922
1.27339	2.87752e-21	4.26261e-20	ENSG00000166130	IKBIP	protein_coding	210.112	517.102	217.377	222.32	190.639	558.378	508.704	484.226
-0.988235	2.88912e-21	4.27595e-20	ENSG00000171843	MLLT3	protein_coding	1164.4	584.999	1091.54	1228.37	1173.3	629.091	531.946	593.96
-0.62541	3.17505e-21	4.69492e-20	ENSG00000015479	MATR3	protein_coding	12539.1	8101.28	12506.5	11968.2	13142.7	8119.89	7906.92	8277.02
2.65363	3.18088e-21	4.69933e-20	ENSG00000256463	SALL3	protein_coding	25.8699	167.793	26.6217	30.9214	20.0665	190.606	127.281	185.493
-0.934684	3.37167e-21	4.97675e-20	ENSG00000197119	SLC25A29	protein_coding	2207.6	1142.33	2402.11	2197.7	2022.99	1094.56	1080.83	1251.6
-1.14641	3.39876e-21	5.01226e-20	ENSG00000237515	SHISA9	protein_coding	655.76	292.62	687.383	662.11	617.786	296.521	271.787	309.554
-0.835324	3.43662e-21	5.06358e-20	ENSG00000127995	CASD1	protein_coding	1526.39	847.475	1485.69	1608.36	1485.12	817.821	842.711	881.894
-1.25533	3.5309e-21	5.19785e-20	ENSG00000230910	RP3-525N10.2	lncRNA	498.422	207.835	479.756	504.099	511.411	226.998	193.588	202.918
-0.853465	3.62855e-21	5.33684e-20	ENSG00000110786	PTPN5	protein_coding	1679.55	918.845	1643.87	1679.05	1715.75	859.125	897.801	999.608
-1.07372	3.7254e-21	5.47442e-20	ENSG00000141404	GNAL	protein_coding	4148.94	1945.27	4028.76	4371.86	4046.22	1575.46	2005.69	2254.66
-0.98553	3.83517e-21	5.63071e-20	ENSG00000078725	BRINP1	protein_coding	1047.09	524.592	1027.78	1071.17	1042.31	537.928	473.151	562.697
0.818808	3.89926e-21	5.71972e-20	ENSG00000149273	RPS3	protein_coding	6230.28	11071.1	6192.44	6174.24	6324.15	10351	12555.8	10306.6
0.818754	3.96572e-21	5.81205e-20	ENSG00000154380	ENAH	protein_coding	3641.67	6473.2	3629.43	3620.41	3675.17	7265.12	5850.93	6303.55
1.01835	4.63451e-21	6.78618e-20	ENSG00000113328	CCNG1	protein_coding	1189.56	2429.95	1106.54	1115.39	1346.76	2299.06	2722.84	2267.95
1.10543	4.93792e-21	7.22406e-20	ENSG00000067167	TRAM1	protein_coding	488.204	1061.92	455.472	526.148	482.992	1061.03	941.211	1183.52
0.744551	5.16191e-21	7.54506e-20	ENSG00000124783	SSR1	protein_coding	1296.89	2185.78	1229.42	1352.16	1309.09	2221.91	2191.5	2143.94
0.730127	5.18349e-21	7.56991e-20	ENSG00000124155	PIGT	protein_coding	1632.73	2723.73	1704.37	1653.62	1540.21	2797.27	2646.97	2726.95
0.941406	6.09212e-21	8.88901e-20	ENSG00000180879	SSR4	protein_coding	967.466	1870.73	962.889	968.049	971.458	1771.2	2122.14	1718.84
-0.775903	6.2526e-21	9.1151e-20	ENSG00000101236	RNF24	protein_coding	1674.06	975.237	1664.23	1673.81	1684.16	1013.06	930.892	981.758
5.11578	6.65857e-21	9.69838e-20	ENSG00000225101	OR52K3P	transcribed_unprocessed_pseudogene	3.60861	115.663	2.87871	6.69551	1.25163	122.041	98.4223	126.527
-1.36273	6.79101e-21	9.88257e-20	ENSG00000136866	ZFP37	protein_coding	404.156	155.968	407.258	411.651	393.557	163.575	161.848	142.482
-1.7408	6.88609e-21	1.00121e-19	ENSG00000172461	FUT9	protein_coding	251.815	74.1235	248.013	264.467	242.964	77.7163	72.2203	72.4338
0.688037	7.70332e-21	1.11905e-19	ENSG00000145730	PAM	protein_coding	2907.83	4700.83	2955.39	2819.6	2948.51	4392.61	4887.71	4822.18
-0.900719	8.10224e-21	1.17596e-19	ENSG00000151692	RNF144A	protein_coding	1375.03	728.827	1384.16	1391.48	1349.44	708.697	679.849	797.936
1.07998	8.61046e-21	1.24863e-19	ENSG00000100285	NEFH	protein_coding	305.797	654.693	322.407	309.372	285.614	681.715	639.063	643.3
1.46085	8.67169e-21	1.25641e-19	ENSG00000170624	SGCD	protein_coding	137.662	385.743	156.481	135.299	121.205	391.706	359.546	405.977
-0.649764	8.88609e-21	1.28634e-19	ENSG00000277586	NEFL	protein_coding	53468.4	34042.9	53696.4	53191.4	53517.3	31522.4	34451	36155.3
3.1834	9.05849e-21	1.31015e-19	ENSG00000109072	VTN	protein_coding	11.6139	110.253	14.2279	8.51769	12.0962	109.106	118.05	103.604
1.52173	9.24728e-21	1.33629e-19	ENSG00000127418	FGFRL1	protein_coding	115.59	339.927	100.54	117.741	128.488	360.278	334.801	324.701
0.797188	9.40187e-21	1.35744e-19	ENSG00000119401	TRIM32	protein_coding	753.992	1319.58	748.903	747.354	765.72	1345.45	1302.41	1310.89
1.547	9.80207e-21	1.41398e-19	ENSG00000120913	PDLIM2	protein_coding	125.304	373.276	139.932	112.647	123.332	384.871	408.704	326.252
-1.41472	1.0589e-20	1.52616e-19	ENSG00000163596	ICA1L	protein_coding	665.42	247.116	748.392	623.489	624.379	271.394	197.889	272.065
-1.04013	1.09765e-20	1.58063e-19	ENSG00000161082	CELF5	protein_coding	2345.92	1136.68	2485.69	2333.33	2218.74	1322.99	961.527	1125.53
2.38465	1.10709e-20	1.59283e-19	ENSG00000136235	GPNMB	protein_coding	36.7727	196.882	35.5873	46.6802	28.0508	165.251	234.66	190.734
1.10605	1.17807e-20	1.69349e-19	ENSG00000269378	ITGB1P1	processed_pseudogene	392.099	852.604	368.461	368.357	439.479	826.592	808.862	922.358
1.14986	1.18916e-20	1.70794e-19	ENSG00000151233	GXYLT1	protein_coding	402.581	904.129	386.911	382.009	438.823	854.298	1032.85	825.235
-0.882589	1.2308e-20	1.76621e-19	ENSG00000149187	CELF1	protein_coding	3724.93	2009.68	3507.55	3772.71	3894.52	2175.93	1755.69	2097.41
-0.803132	1.23238e-20	1.76695e-19	ENSG00000139625	MAP3K12	protein_coding	1752.5	998.417	1743.52	1726.89	1787.09	1009.74	932.139	1053.37
0.808796	1.23399e-20	1.76772e-19	ENSG00000182774	RPS17	protein_coding	3646	6421.8	3525.55	3591.55	3820.9	6099.09	7174.02	5992.29
2.34392	1.25003e-20	1.78914e-19	ENSG00000132205	EMILIN2	protein_coding	38.0279	193.325	31.2775	29.3066	53.4996	200.043	195.175	184.756
1.24435	1.34278e-20	1.92023e-19	ENSG00000198517	MAFK	protein_coding	201.343	485.148	219.091	195.261	189.676	514.645	463.632	477.166
-1.16101	1.34971e-20	1.92847e-19	ENSG00000085276	MECOM	protein_coding	870.534	383.428	793.653	911.667	906.282	370.076	343.731	436.477
-0.829885	1.39941e-20	1.99776e-19	ENSG00000184985	SORCS2	protein_coding	1387.21	776.376	1355.67	1459.25	1346.73	794.82	753.068	781.241
-0.802943	1.41133e-20	2.01304e-19	ENSG00000182287	AP1S2	protein_coding	1670.79	947.072	1669.95	1672.84	1669.59	872.531	985.088	983.598
1.0618	1.45628e-20	2.07535e-19	ENSG00000072422	RHOBTB1	protein_coding	455.808	967.26	473.078	458.509	435.837	1096.95	915.775	889.055
0.911729	1.5923e-20	2.26725e-19	ENSG00000150403	TMCO3	protein_coding	693.013	1314.33	668.871	655.367	754.8	1327.57	1245.51	1369.9
-0.604862	1.60853e-20	2.28838e-19	ENSG00000117461	PIK3R3	protein_coding	5141.53	3372.34	5185.69	5140.65	5098.23	3434.45	3419.46	3263.1
0.931717	1.62959e-20	2.31635e-19	ENSG00000113583	C5orf15	protein_coding	691.701	1325.85	679.22	661.849	734.035	1197.8	1412.36	1367.41
-0.73993	1.7325e-20	2.46051e-19	ENSG00000188070	C11orf95	protein_coding	2215.42	1319.49	2183.14	2138.82	2324.31	1320.42	1286.24	1351.81
-0.928008	1.84245e-20	2.61441e-19	ENSG00000183307	TMEM121B	protein_coding	1172.39	609.487	1132.06	1131.02	1254.08	593.247	586.013	649.202
0.815057	1.86727e-20	2.64735e-19	ENSG00000117298	ECE1	protein_coding	918.418	1628.13	915.951	860.992	978.311	1672.07	1593.55	1618.76
2.77896	1.91481e-20	2.71243e-19	ENSG00000213398	LCAT	protein_coding	22.5274	160.147	32.5135	22.8106	12.258	171.245	161.188	148.007
0.79878	1.91964e-20	2.71694e-19	ENSG00000108518	PFN1	protein_coding	4222.67	7386.27	4255.02	4203.82	4209.16	6833.88	8325.1	6999.84
0.896245	2.00521e-20	2.83562e-19	ENSG00000008988	RPS20	protein_coding	3667.79	6874.31	3632.76	3579.61	3790.99	6218.98	7965.36	6438.6
2.62077	2.08623e-20	2.94768e-19	ENSG00000187608	ISG15	protein_coding	21.8458	140.053	25.4435	23.6788	16.4151	154.037	140.131	125.991
3.15412	2.24829e-20	3.17394e-19	ENSG00000187783	TMEM72	protein_coding	13.2487	119.541	18.4173	10.6396	10.6891	112.424	135.97	110.23
1.10137	2.33783e-20	3.29751e-19	ENSG00000157191	NECAP2	protein_coding	277.253	599.139	292.947	274.304	264.507	570.956	621.286	605.176
2.60553	2.40651e-20	3.39149e-19	ENSG00000101144	BMP7	protein_coding	24.4051	154.437	30.1466	25.2499	17.8189	182.733	130.362	150.216
4.94331	2.48568e-20	3.50008e-19	ENSG00000171476	HOPX	protein_coding	2.97486	95.1792	0.839084	2.34161	5.74388	89.5283	101.234	94.7749
1.11988	2.49922e-20	3.51615e-19	ENSG00000164741	DLC1	protein_coding	1013.32	2231.62	832.318	1082.56	1125.09	2492.73	2053.83	2148.31
1.11776	2.66898e-20	3.75179e-19	ENSG00000106080	FKBP14	protein_coding	449.364	987.875	429.021	408.828	510.244	1033.72	888.805	1041.1
3.35065	2.96639e-20	4.16632e-19	ENSG00000162267	ITIH3	protein_coding	9.2624	101.526	8.22019	8.29558	11.2714	95.9851	108.172	100.42
2.55421	3.02892e-20	4.25053e-19	ENSG00000066468	FGFR2	protein_coding	46.4741	270.568	28.2674	73.3741	37.7808	323.06	247.724	240.919
0.911379	3.09825e-20	4.34413e-19	ENSG00000168118	RAB4A	protein_coding	739.902	1399.22	736.398	681.527	801.781	1317.46	1480.86	1399.35
-1.0272	3.20223e-20	4.48611e-19	ENSG00000011347	SYT7	protein_coding	1387.94	675.561	1402.61	1379.01	1382.18	701.731	572.83	752.122
-0.678565	3.49379e-20	4.89041e-19	ENSG00000107643	MAPK8	protein_coding	4104.79	2561.32	4016.97	4066.61	4230.81	2726.99	2475.46	2481.52
1.01558	3.57026e-20	4.99322e-19	ENSG00000116717	GADD45A	protein_coding	376.694	768.485	354.123	368.179	407.78	744.095	791.112	770.248
-1.01208	3.62351e-20	5.06342e-19	ENSG00000139767	SRRM4	protein_coding	2896.57	1419.22	2669.62	3226.92	2793.16	1362.57	1271.29	1623.81
-1.20079	3.83067e-20	5.34837e-19	ENSG00000159556	ISL2	protein_coding	575.661	249.91	617.035	565.11	544.838	279.124	230.415	240.19
1.06827	3.87951e-20	5.41199e-19	ENSG00000058091	CDK14	protein_coding	385.266	814.821	380.634	367.122	408.042	770.596	770.775	903.091
0.824433	3.98661e-20	5.55669e-19	ENSG00000229117	RPL41	protein_coding	5762.21	10299.3	5752.46	5772.65	5761.52	9789.28	11765.9	9342.75
1.06141	4.02037e-20	5.59902e-19	ENSG00000124942	AHNAK	protein_coding	2297.4	4852.24	1979.85	2791.49	2120.88	5117.86	4657.22	4781.63
-1.30866	4.08131e-20	5.67911e-19	ENSG00000170561	IRX2	protein_coding	447.716	177.087	431.796	441.16	470.193	171.97	164.041	195.251
1.06517	4.09431e-20	5.6924e-19	ENSG00000153823	PID1	protein_coding	287.886	609.173	302.223	276.119	285.316	618.193	591.835	617.491
-0.730749	4.15594e-20	5.77323e-19	ENSG00000071575	TRIB2	protein_coding	4142.33	2481.01	3994.84	4153.74	4278.42	2442.48	2327.07	2673.46
0.722109	4.16439e-20	5.7801e-19	ENSG00000053254	FOXN3	protein_coding	1356.46	2248.15	1410.27	1318.31	1340.81	2265.84	2158.97	2319.63
0.793747	4.24885e-20	5.89238e-19	ENSG00000162244	RPL29	protein_coding	4028.27	7019.2	4116.14	4030.62	3938.06	6648.57	7891.95	6517.08
-1.39119	4.27821e-20	5.92813e-19	ENSG00000271614	ATP2B1-AS1	lncRNA	509.665	191.787	510.67	461.927	556.398	203.848	161.153	210.36
2.10736	4.43973e-20	6.14677e-19	ENSG00000151702	FLI1	protein_coding	54.2763	236.333	74.4875	39.6886	48.6527	229.068	244.172	235.758
-1.80991	4.53883e-20	6.27872e-19	ENSG00000124493	GRM4	protein_coding	258.788	72.6634	237.944	281.61	256.808	78.7435	60.3186	78.9282
0.548074	4.68216e-20	6.47156e-19	ENSG00000127022	CANX	protein_coding	8913.55	13072.4	8864.1	8817.27	9059.26	13420	12767.4	13029.9
-0.986461	4.86206e-20	6.7146e-19	ENSG00000276644	DACH1	protein_coding	1256.12	631.013	1222.72	1308.48	1237.16	684.118	546.292	662.628
1.04613	5.53331e-20	7.63522e-19	ENSG00000177700	POLR2L	protein_coding	462.098	966.882	478.033	450.459	457.804	1014.19	1041.61	844.847
-0.86588	5.6891e-20	7.84365e-19	ENSG00000140557	ST8SIA2	protein_coding	2564.41	1395	2406.29	2589.85	2697.09	1370.06	1273.34	1541.61
-1.05553	5.8379e-20	8.04209e-19	ENSG00000164663	USP49	protein_coding	773.793	365.431	762.207	771.832	787.339	329.789	359.871	406.634
-0.773817	6.24139e-20	8.59076e-19	ENSG00000163939	PBRM1	protein_coding	3642.33	2121.36	3511.76	3811.86	3603.37	2255.07	1921.34	2187.67
3.87502	6.52793e-20	8.97766e-19	ENSG00000183036	PCP4	protein_coding	5.8729	91.7528	5.68819	6.17718	5.75334	89.1422	102.83	83.286
0.960218	6.59144e-20	9.05748e-19	ENSG00000160932	LY6E	protein_coding	565.862	1109.88	610.584	547.427	539.576	1084.29	1202.74	1042.6
0.61929	6.8837e-20	9.45121e-19	ENSG00000136295	TTYH3	protein_coding	5042.12	7780.21	5153.76	4987.03	4985.57	8226.99	7487.3	7626.35
0.869867	7.77393e-20	1.06646e-18	ENSG00000068001	HYAL2	protein_coding	662.118	1222.8	676.755	622.798	686.799	1295.27	1205.29	1167.83
0.931499	7.82484e-20	1.07256e-18	ENSG00000183010	PYCR1	protein_coding	692.805	1330.2	643.099	735.823	699.493	1251.64	1457.07	1281.89
-0.616184	7.88091e-20	1.07934e-18	ENSG00000189339	SLC35E2B	protein_coding	4425.33	2873.23	4307.98	4447.51	4520.48	2801.89	2864.64	2953.15
-0.807707	7.89339e-20	1.08016e-18	ENSG00000197535	MYO5A	protein_coding	8454.85	4800.05	8553.72	8869.59	7941.24	5001.93	4243.93	5154.28
4.64435	7.99244e-20	1.09281e-18	ENSG00000205403	CFI	protein_coding	3.63084	106.354	2.97274	5.52987	2.38992	75.6475	137.809	105.607
1.76136	8.08859e-20	1.10504e-18	ENSG00000164236	ANKRD33B	protein_coding	65.8968	230.634	63.3032	70.9886	63.3985	253.202	222.317	216.384
4.94575	8.16762e-20	1.11491e-18	ENSG00000111341	MGP	protein_coding	2.8326	92.1312	2.71723	2.15681	3.62376	58.8994	120.356	97.1385
2.38055	8.51618e-20	1.16153e-18	ENSG00000132386	SERPINF1	protein_coding	40.0241	213.627	36.0829	45.1463	38.8431	175.141	288.259	177.482
-0.746539	9.15681e-20	1.24788e-18	ENSG00000018189	RUFY3	protein_coding	7697.14	4562.14	7911.32	7852.25	7327.86	4645.51	4130.4	4910.52
0.85844	9.48951e-20	1.29154e-18	ENSG00000101346	POFUT1	protein_coding	650.955	1186.9	621.313	676.246	655.305	1138.31	1253.55	1168.85
-1.83153	9.49284e-20	1.29154e-18	ENSG00000185668	POU3F1	protein_coding	234.334	62.7664	251.704	216.752	234.545	53.0445	69.4582	65.7965
-0.595892	9.83666e-20	1.33722e-18	ENSG00000198825	INPP5F	protein_coding	7083.28	4670.94	7116.73	7120.69	7012.43	4699.63	4467.88	4845.3
2.07228	1.00936e-19	1.37102e-18	ENSG00000163071	SPATA18	protein_coding	40.3523	174.728	41.7391	43.7935	35.5244	167.895	176.777	179.512
-0.735383	1.02874e-19	1.3962e-18	ENSG00000145920	CPLX2	protein_coding	4153.7	2474.33	4226.01	4215.34	4019.77	2276.49	2463.5	2683
-1.29781	1.03063e-19	1.39762e-18	ENSG00000242419	PCDHGC4	protein_coding	1160.66	463.497	1140.71	1285.77	1055.49	449.51	377.58	563.402
1.35042	1.08075e-19	1.46437e-18	ENSG00000107521	HPS1	protein_coding	175.494	455.127	198.006	147.275	181.202	468.761	436.979	459.64
0.793177	1.18574e-19	1.60532e-18	ENSG00000265681	RPL17	protein_coding	4552.48	7935.28	4531.02	4511.04	4615.4	7488.24	8980.3	7337.31
-0.818076	1.19627e-19	1.61825e-18	ENSG00000157064	NMNAT2	protein_coding	5443.07	3063.07	5357.79	5882.95	5088.46	2942	2863.77	3383.45
0.979076	1.20789e-19	1.63262e-18	ENSG00000124098	FAM210B	protein_coding	583.01	1158.81	536.779	563.535	648.716	1100.18	1243.6	1132.65
-0.959892	1.21997e-19	1.64761e-18	ENSG00000150471	ADGRL3	protein_coding	3594.08	1837.66	3561.66	3663.43	3557.15	2132.81	1542.84	1837.33
-0.676381	1.24492e-19	1.67993e-18	ENSG00000172893	DHCR7	protein_coding	3485.37	2170.68	3537.74	3593.09	3325.28	2176.59	2088.11	2247.34
1.95379	1.26673e-19	1.70796e-18	ENSG00000115468	EFHD1	protein_coding	47.0341	187.548	41.0281	50.9782	49.0959	183.409	190.995	188.239
-1.09706	1.41163e-19	1.90178e-18	ENSG00000141314	RHBDL3	protein_coding	650.946	298.612	607.463	678.618	666.758	279.004	294.205	322.628
1.38589	1.44958e-19	1.95133e-18	ENSG00000216775	RP1-152L7.5	transcribed_unprocessed_pseudogene	139.414	372.187	140.359	128.741	149.141	401.953	340.395	374.214
2.47876	1.46335e-19	1.96826e-18	ENSG00000166396	SERPINB7	protein_coding	25.3051	145.995	29.6843	27.6453	18.5857	129.039	160.805	148.142
0.913593	1.58673e-19	2.13247e-18	ENSG00000138029	HADHB	protein_coding	527.082	999.561	566.789	507.057	507.398	975.766	1046.2	976.712
1.6631	1.83393e-19	2.46268e-18	ENSG00000189067	LITAF	protein_coding	119.753	382.734	146.075	108.599	104.585	321.513	446.971	379.718
2.02798	1.84922e-19	2.48119e-18	ENSG00000018408	WWTR1	protein_coding	132.995	554.29	166.009	147.346	85.6299	637.072	611.319	414.48
-0.58965	1.93496e-19	2.59414e-18	ENSG00000137285	TUBB2B	protein_coding	29226.9	19348.9	29651.4	28760	29269.2	18159.3	20140.1	19747.3
-0.871369	1.93873e-19	2.59708e-18	ENSG00000110066	KMT5B	protein_coding	1803.81	980.879	1718.26	1942.89	1750.27	1039.28	889.878	1013.48
-0.672773	1.95782e-19	2.62053e-18	ENSG00000038382	TRIO	protein_coding	7834.05	4895.47	7764.16	7803.69	7934.29	5121.94	4477.11	5087.36
-0.760954	2.10128e-19	2.81028e-18	ENSG00000185565	LSAMP	protein_coding	2709.72	1594.04	2608.03	2631.4	2889.73	1691.66	1498.53	1591.93
-0.817009	2.3257e-19	3.1079e-18	ENSG00000215114	UBXN2B	protein_coding	2018.18	1136.56	2001.86	2064.41	1988.28	1131.68	1038.07	1239.93
1.11134	2.41499e-19	3.2246e-18	ENSG00000088280	ASAP3	protein_coding	253.623	554.27	269.648	239.181	252.04	551.732	580.983	530.096
-3.36466	2.55762e-19	3.41229e-18	ENSG00000132837	DMGDH	protein_coding	123.858	10.4466	112.508	128.358	130.708	7.5275	10.3177	13.4947
1.0815	2.56859e-19	3.42416e-18	ENSG00000006327	TNFRSF12A	protein_coding	485.971	1035.76	527.943	444.655	485.313	914.36	1171.65	1021.28
1.14207	2.57623e-19	3.43157e-18	ENSG00000197555	SIPA1L1	protein_coding	324.17	723.442	355.052	276.348	341.11	753.61	685.914	730.8
1.07142	2.63908e-19	3.51246e-18	ENSG00000173905	GOLIM4	protein_coding	460.333	983.957	485.568	464.944	430.485	1134.57	901.347	915.955
1.14902	2.64219e-19	3.51377e-18	ENSG00000091317	CMTM6	protein_coding	307.353	690.399	278.678	331.89	311.49	672.644	766.202	632.351
0.63469	2.69107e-19	3.5759e-18	ENSG00000105223	PLD3	protein_coding	9727.82	15159.2	10242.9	9620.46	9320.12	14295.1	15456.6	15726
2.49375	2.70587e-19	3.59268e-18	ENSG00000198353	HOXC4	protein_coding	26.0805	153.366	35.0042	19.7064	23.5309	174.199	151.023	134.876
1.62376	3.02013e-19	4.0067e-18	ENSG00000178764	ZHX2	protein_coding	78.5187	248.647	72.6662	80.5748	82.3152	259.202	251.929	234.81
1.69929	3.10244e-19	4.1126e-18	ENSG00000251129	LINC02506	lncRNA	77.5366	260.848	76.0145	79.4059	77.1895	299.75	222.093	260.702
3.06239	3.11904e-19	4.13129e-18	ENSG00000167617	CDC42EP5	protein_coding	17.1572	149.357	21.797	17.6778	11.9968	165.17	187.037	95.8649
-0.846957	3.15817e-19	4.17977e-18	ENSG00000120137	PANK3	protein_coding	5513.06	3049.94	5474.25	5615.13	5449.79	3457.4	2649.04	3043.37
-0.699651	3.1819e-19	4.2078e-18	ENSG00000173273	TNKS	protein_coding	5167.63	3167.94	5003.19	5511.24	4988.45	3271.82	2969.27	3262.73
-0.809481	3.25733e-19	4.30411e-18	ENSG00000134313	KIDINS220	protein_coding	16779.1	9514	16496	17149.2	16692	10370.7	8175.71	9995.64
-1.07549	3.36279e-19	4.4399e-18	ENSG00000215252	GOLGA8B	protein_coding	2424.79	1139.35	2295.05	2546.89	2432.44	1297.75	906.159	1214.13
4.15931	3.37198e-19	4.44848e-18	ENSG00000254535	PABPC4L	protein_coding	4.70733	90.3115	5.58874	6.06365	2.4696	106.267	75.9514	88.7164
0.866905	3.38019e-19	4.45576e-18	ENSG00000169223	LMAN2	protein_coding	983.541	1802.48	938.541	1055.57	956.507	1635.59	1949.96	1821.9
2.26774	3.39179e-19	4.46748e-18	ENSG00000243364	EFNA4	protein_coding	31.6059	156.827	30.7046	35.4863	28.6268	141.998	181.528	146.956
-1.41498	3.41506e-19	4.49455e-18	ENSG00000171435	KSR2	protein_coding	428.402	156.931	422.46	447.722	415.025	154.527	132.59	183.677
-0.713809	3.56492e-19	4.68803e-18	ENSG00000109956	B3GAT1	protein_coding	2489.34	1507.45	2398.36	2642.33	2427.33	1466.22	1509.63	1546.49
7.45466	3.70854e-19	4.87303e-18	ENSG00000017427	IGF1	protein_coding	2.89607	329.295	1.70801	6.60264	0.377563	372.783	294.924	320.178
-0.81855	3.78262e-19	4.96642e-18	ENSG00000112320	SOBP	protein_coding	2204.4	1240.74	2161.5	2301.18	2150.51	1233.73	1133.43	1355.07
-0.714772	4.00595e-19	5.25547e-18	ENSG00000176749	CDK5R1	protein_coding	2932.52	1777.36	2899.5	2906.6	2991.46	1781.75	1655.88	1894.44
1.15644	4.1069e-19	5.38363e-18	ENSG00000135299	ANKRD6	protein_coding	455.047	1031.1	461.268	436.939	466.933	1123.71	837.786	1131.81
-1.51519	4.18048e-19	5.47574e-18	ENSG00000136546	SCN7A	protein_coding	312.726	108.736	313.392	336.906	287.88	121.443	102.741	102.025
-1.12747	4.2856e-19	5.60898e-18	ENSG00000196693	ZNF33B	protein_coding	1156.77	527.014	1005.12	1204.76	1260.43	608.277	470.808	501.958
-0.891439	4.3358e-19	5.67019e-18	ENSG00000162650	ATXN7L2	protein_coding	1113.34	598.796	1151.18	1120.96	1067.88	651.156	557.436	587.796
-0.892653	4.60802e-19	6.02142e-18	ENSG00000245694	CRNDE	lncRNA	1002.82	535.21	957.842	1040.61	1010.02	536.511	510.231	558.888
0.88187	4.6928e-19	6.12734e-18	ENSG00000186866	POFUT2	protein_coding	606.506	1126.93	587.575	659.747	572.197	1135.98	1153.8	1091.02
1.22799	4.75477e-19	6.20336e-18	ENSG00000133104	SPART	protein_coding	176.264	419.222	187.732	178.239	162.822	428.639	417.158	411.869
-1.18418	4.8117e-19	6.27268e-18	ENSG00000111731	C2CD5	protein_coding	1517.03	665.724	1416.07	1508.07	1626.94	829.526	556.299	611.348
-1.23491	4.97341e-19	6.47837e-18	ENSG00000183317	EPHA10	protein_coding	493.641	207.117	501.359	508.683	470.881	214.676	182.331	224.344
1.28565	5.01959e-19	6.53338e-18	ENSG00000111348	ARHGDIB	protein_coding	171.105	423.667	152.253	185.543	175.519	417.733	448.326	404.941
0.77744	5.29656e-19	6.88845e-18	ENSG00000050820	BCAR1	protein_coding	1453.22	2513.48	1435.99	1407.02	1516.65	2730.17	2316.35	2493.92
3.2805	5.33274e-19	6.93005e-18	ENSG00000173641	HSPB7	protein_coding	9.91431	103.469	7.80418	10.1123	11.8265	129.36	94.3682	86.6804
0.945306	5.51295e-19	7.1586e-18	ENSG00000096060	FKBP5	protein_coding	385.575	748.027	370.834	391.4	394.49	721.562	775.336	747.183
1.88528	5.58093e-19	7.24118e-18	ENSG00000106066	CPVL	protein_coding	53.5389	205.496	53.6024	49.1221	57.8921	224.338	212.025	180.126
1.06235	5.75499e-19	7.46116e-18	ENSG00000070540	WIPI1	protein_coding	290.757	613.858	283.486	292.363	296.422	597.233	663.197	581.145
1.27551	5.79371e-19	7.50546e-18	ENSG00000178202	POGLUT3	protein_coding	187.289	462.927	172.771	190.762	198.335	494.037	409.942	484.801
1.40576	5.94558e-19	7.69617e-18	ENSG00000155363	MOV10	protein_coding	160.729	431.277	164.072	171.956	146.158	399.446	498.288	396.098
-0.881331	6.06286e-19	7.84184e-18	ENSG00000182150	ERCC6L2	protein_coding	1033.05	555.896	1076.22	1042	980.918	559.572	530.459	577.657
-0.679418	6.07044e-19	7.8455e-18	ENSG00000128872	TMOD2	protein_coding	7185.32	4466.16	7011.79	7422.8	7121.37	4556.86	4102.65	4738.95
-0.740655	6.09538e-19	7.87157e-18	ENSG00000186480	INSIG1	protein_coding	1730.57	1026.57	1684.69	1746.84	1760.16	977.666	1076.28	1025.76
-0.96134	6.15176e-19	7.93817e-18	ENSG00000131914	LIN28A	protein_coding	886.696	449.418	879.358	834.873	945.856	427.983	478.314	441.956
-0.657505	6.20694e-19	8.00313e-18	ENSG00000184602	SNN	protein_coding	2465.72	1553.79	2430.81	2431.46	2534.9	1515.54	1566.1	1579.75
-0.765691	6.41899e-19	8.27008e-18	ENSG00000149294	NCAM1	protein_coding	20178.3	11800.4	20170.7	20475.8	19888.4	12912	10305.5	12183.7
-1.2377	6.8072e-19	8.76341e-18	ENSG00000143473	KCNH1	protein_coding	459.754	191.364	430.903	480.216	468.142	187.219	178.187	208.685
1.00485	7.06427e-19	9.08727e-18	ENSG00000076043	REXO2	protein_coding	407.46	824.631	371.308	422.911	428.159	774.646	888.039	811.209
2.49219	7.21392e-19	9.27255e-18	ENSG00000164619	BMPER	protein_coding	28.4261	161.743	40.386	20.1671	24.7251	184.458	148.263	152.508
0.750372	7.67102e-19	9.84759e-18	ENSG00000175390	EIF3F	protein_coding	2356.97	3985.73	2366.37	2362.14	2342.39	3830.58	4420.04	3706.56
-0.77686	7.67321e-19	9.84759e-18	ENSG00000008869	HEATR5B	protein_coding	1833.95	1062.65	1879.92	1733.81	1888.13	1060.24	1005.75	1121.96
0.814015	7.94853e-19	1.0193e-17	ENSG00000104067	TJP1	protein_coding	1125.14	1996.55	1053.65	1102.8	1218.97	2138.36	1949.62	1901.66
-1.47022	8.21154e-19	1.05221e-17	ENSG00000253230	MIR124-1HG	lncRNA	509.278	180.348	451.973	536.189	539.673	183.499	143.452	214.092
-0.788097	8.3327e-19	1.06691e-17	ENSG00000174460	ZCCHC12	protein_coding	1797.65	1028.02	1783.79	1789.22	1819.93	925.817	1085.27	1072.99
0.688182	8.42005e-19	1.07726e-17	ENSG00000161016	RPL8	protein_coding	8682.35	14045.2	8852.99	8568.01	8626.07	13268.5	15492.1	13375.1
1.63377	8.53855e-19	1.09131e-17	ENSG00000115828	QPCT	protein_coding	90.8847	286.953	85.4063	101.365	85.8833	252.671	334.325	273.862
-0.932723	8.54312e-19	1.09131e-17	ENSG00000161681	SHANK1	protein_coding	1823.97	944.173	1976.49	1644.59	1850.83	918.749	871.357	1042.41
2.04465	8.61112e-19	1.09915e-17	ENSG00000149499	EML3	protein_coding	48.5072	206.034	52.7362	51.5117	41.2736	201.559	246.441	170.101
-0.704646	8.86246e-19	1.13036e-17	ENSG00000008735	MAPK8IP2	protein_coding	3068.92	1867.4	3177.32	3011.31	3018.12	1738.7	1875.19	1988.3
2.0477	8.87534e-19	1.13113e-17	ENSG00000149201	CCDC81	protein_coding	40.6837	174.019	41.2213	40.6776	40.1523	177.889	192.213	151.955
3.26074	9.69878e-19	1.23512e-17	ENSG00000049540	ELN	protein_coding	10.4969	104.926	12.6979	7.88505	10.9077	112.729	118.779	83.2709
-0.989377	9.7971e-19	1.24668e-17	ENSG00000125851	PCSK2	protein_coding	1118.55	553.139	1080.55	1128.98	1146.11	487.049	539.493	632.876
-0.61051	1.00977e-18	1.28394e-17	ENSG00000198408	OGA	protein_coding	8270.98	5395.17	8183.57	8233.46	8395.9	5401.46	5087.6	5696.46
1.94044	1.06208e-18	1.34942e-17	ENSG00000125733	TRIP10	protein_coding	69.4747	274.437	62.0741	89.5244	56.8257	300.466	299.798	223.046
1.35001	1.10082e-18	1.39756e-17	ENSG00000154478	GPR26	protein_coding	218.95	565.465	246.686	221.613	188.552	531.981	507.628	656.786
1.06978	1.16019e-18	1.47181e-17	ENSG00000145242	EPHA5	protein_coding	317.775	676.564	331.048	331.26	291.015	716.495	617.666	695.531
-0.935021	1.23513e-18	1.56567e-17	ENSG00000173166	RAPH1	protein_coding	2270.13	1170.59	2207.14	2451.74	2151.51	1042.19	1127.47	1342.12
-0.690105	1.28581e-18	1.62866e-17	ENSG00000167654	ATCAY	protein_coding	5443.13	3350.38	5275.87	5576.09	5477.42	3153.92	3247.59	3649.62
-0.950607	1.38697e-18	1.75545e-17	ENSG00000171208	NETO2	protein_coding	1145.69	586.321	1136.81	1086.6	1213.66	578.579	531.87	648.514
-0.937454	1.42036e-18	1.79633e-17	ENSG00000157827	FMNL2	protein_coding	1826.19	947.534	1777.31	1872.22	1829.05	1025.22	799.303	1018.08
3.00212	1.43298e-18	1.8109e-17	ENSG00000142765	SYTL1	protein_coding	12.7317	105.297	16.4804	10.6317	11.0831	101.181	119.755	94.9555
-0.649067	1.54132e-18	1.94633e-17	ENSG00000136854	STXBP1	protein_coding	6181.48	3920.17	6329.66	6236.7	5978.06	3778.95	3773.74	4207.81
1.20173	1.69931e-18	2.1442e-17	ENSG00000183386	FHL3	protein_coding	218.773	508.606	212.581	229.685	214.054	467.921	573.318	484.579
2.22007	1.77957e-18	2.24204e-17	ENSG00000149564	ESAM	protein_coding	30.3744	147.502	32.6241	25.3675	33.1317	159.118	144.655	138.733
-1.17329	1.77876e-18	2.24204e-17	ENSG00000177108	ZDHHC22	protein_coding	623.193	268.592	671.3	593.816	604.464	225.687	299.972	280.118
1.27273	1.79052e-18	2.25412e-17	ENSG00000174032	SLC25A30	protein_coding	189.967	463.162	211.439	197.841	160.623	460.419	472.06	457.008
0.778154	1.84195e-18	2.3171e-17	ENSG00000103489	XYLT1	protein_coding	755.559	1306.05	733.874	758.448	774.356	1342.04	1245.2	1330.92
0.795224	2.03366e-18	2.55631e-17	ENSG00000145592	RPL37	protein_coding	4999.43	8731.15	5010.69	4937.58	5050.02	8519.11	9904.82	7769.53
1.33012	2.07393e-18	2.60495e-17	ENSG00000213366	GSTM2	protein_coding	153.182	393.68	151.002	140.963	167.581	414.457	412.431	354.15
-0.888799	2.12129e-18	2.66241e-17	ENSG00000146005	PSD2	protein_coding	2045.56	1090.04	1972.29	2097.53	2066.85	991.452	1027.5	1251.17
1.86154	2.145e-18	2.69013e-17	ENSG00000250337	PURPL	lncRNA	144.99	547.571	135.102	155.549	144.32	748.786	364.793	529.133
-0.710854	2.18133e-18	2.73361e-17	ENSG00000084628	NKAIN1	protein_coding	2561.11	1551.77	2539.51	2621.31	2522.51	1470.12	1513.15	1672.04
1.79305	2.22392e-18	2.78488e-17	ENSG00000100311	PDGFB	protein_coding	62.2549	225.1	63.042	57.3304	66.3923	262.076	217.794	195.429
-0.773866	2.27069e-18	2.84129e-17	ENSG00000198910	L1CAM	protein_coding	14689.2	8537.28	14210	15178.7	14678.9	8907.62	7427.74	9276.49
0.66502	2.28346e-18	2.8551e-17	ENSG00000197157	SND1	protein_coding	3447.23	5485.18	3452.61	3344.07	3545.01	5119.66	5880.44	5455.45
-0.810663	2.37954e-18	2.97299e-17	ENSG00000144369	FAM171B	protein_coding	2171.36	1236.03	2204.17	2251.96	2057.96	1375.03	1144.4	1188.66
2.23199	2.44012e-18	3.04637e-17	ENSG00000116117	PARD3B	protein_coding	34.5718	170.373	37.2435	36.7397	29.7321	208.651	148.378	154.09
-1.29313	2.52713e-18	3.15261e-17	ENSG00000164330	EBF1	protein_coding	589.062	233.867	676.436	536.281	554.469	213.523	220.121	267.957
1.07669	2.77401e-18	3.45756e-17	ENSG00000152684	PELO	protein_coding	469.686	1006.37	415.911	456.395	536.752	1099.12	909.526	1010.46
-2.30366	2.77576e-18	3.45756e-17	ENSG00000083067	TRPM3	protein_coding	311.158	62.8006	292.856	332.198	308.42	61.7993	35.2409	91.3616
-1.11165	2.8386e-18	3.53316e-17	ENSG00000235823	OLMALINC	lncRNA	626.202	288.898	638.034	642.119	598.452	310.378	303.663	252.654
2.0435	2.94167e-18	3.6587e-17	ENSG00000168952	STXBP6	protein_coding	61.9644	261.169	62.3634	45.4332	78.0965	203.209	312.508	267.791
0.657422	3.11175e-18	3.86733e-17	ENSG00000141429	GALNT1	protein_coding	1356.7	2149.07	1335.49	1385.96	1348.64	2131.26	2206.43	2109.53
-0.865414	3.70213e-18	4.5976e-17	ENSG00000077080	ACTL6B	protein_coding	1199.77	659.389	1221.57	1150.68	1227.07	730.301	624.082	623.784
-0.671691	3.70856e-18	4.60212e-17	ENSG00000162738	VANGL2	protein_coding	3778.97	2361.83	3779.54	3839.69	3717.68	2410.53	2184.09	2490.85
-0.790078	4.01533e-18	4.97907e-17	ENSG00000189319	FAM53B	protein_coding	1479.67	854.127	1418.18	1534.79	1486.04	908.878	853.502	800
-1.26268	4.10533e-18	5.08686e-17	ENSG00000206579	XKR4	protein_coding	2070.55	850.777	2076.34	2273.09	1862.22	917.197	632.073	1003.06
-0.960876	4.22603e-18	5.23248e-17	ENSG00000011332	DPF1	protein_coding	939.245	479.325	997.621	875.777	944.336	503.305	433.812	500.856
-0.760929	4.38617e-18	5.4267e-17	ENSG00000108947	EFNB3	protein_coding	1644.2	959.407	1660.97	1581.15	1690.47	891.441	980.777	1006
-0.866675	4.52427e-18	5.59337e-17	ENSG00000147155	EBP	protein_coding	845.284	460.391	835.489	836.62	863.744	467.391	454.079	459.705
3.77034	4.66011e-18	5.757e-17	ENSG00000127241	MASP1	protein_coding	9.94137	126.121	7.94134	18.3986	3.48413	99.8916	148.214	130.257
1.95414	4.70065e-18	5.80273e-17	ENSG00000135346	CGA	protein_coding	53.9982	214.981	61.3093	47.9923	52.693	198.181	261.871	184.891
1.17669	4.93773e-18	6.09085e-17	ENSG00000128309	MPST	protein_coding	190.758	436.008	187.47	180.523	204.281	410.743	444.927	452.356
0.828164	5.12875e-18	6.32176e-17	ENSG00000134419	RPS15A	protein_coding	3311.15	5917.66	3274.08	3300.33	3359.05	5309.66	6834.8	5608.53
1.21195	5.14731e-18	6.33991e-17	ENSG00000188486	H2AX	protein_coding	205.064	480.964	225.921	186.949	202.321	457.894	527.541	457.456
-0.899795	5.25344e-18	6.46581e-17	ENSG00000187134	AKR1C1	protein_coding	1013.27	534.729	1035.44	1012.46	991.922	491.458	590.411	522.318
-0.5581	5.95873e-18	7.3284e-17	ENSG00000176788	BASP1	protein_coding	10012.2	6773.74	10241.4	9692.97	10102.3	6544.29	6755.87	7021.04
2.22396	6.00145e-18	7.37544e-17	ENSG00000157502	PWWP3B	protein_coding	32.67	159.136	37.9555	32.9692	27.0853	176.909	131.492	169.008
-0.783609	6.08338e-18	7.47057e-17	ENSG00000115504	EHBP1	protein_coding	1361.92	787.199	1345.87	1424.96	1314.94	812.955	745.129	803.513
-0.848434	6.19554e-18	7.60265e-17	ENSG00000095002	MSH2	protein_coding	1028	568.117	1064.36	1014.81	1004.82	593.295	530.961	580.095
-0.805241	6.40782e-18	7.8573e-17	ENSG00000196782	MAML3	protein_coding	1751.41	999.291	1724.71	1777.78	1751.76	1080.94	892.677	1024.25
-0.676456	7.10032e-18	8.7e-17	ENSG00000204967	PCDHA4	protein_coding	2303.23	1432.9	2262.9	2315.6	2331.2	1423.39	1368.13	1507.17
3.53187	7.69665e-18	9.42369e-17	ENSG00000087076	HSD17B14	protein_coding	6.83411	83.7052	6.90734	8.58513	5.00987	75.4706	88.1407	87.5043
-0.655451	7.81572e-18	9.56239e-17	ENSG00000015592	STMN4	protein_coding	5701.87	3594.85	5806.06	5638.47	5661.08	3278.35	3728.97	3777.23
1.26639	7.86339e-18	9.61359e-17	ENSG00000164823	OSGIN2	protein_coding	212.17	521.718	221.282	218.85	196.377	569.967	556.33	438.857
0.736227	8.07187e-18	9.86117e-17	ENSG00000160877	NACC1	protein_coding	964.824	1615.14	977.698	982.779	933.996	1567.19	1567.39	1710.85
1.12539	8.36378e-18	1.02102e-16	ENSG00000115232	ITGA4	protein_coding	797.88	1766.74	703.967	977.167	712.508	1971.22	1668.16	1660.85
-0.641487	8.37098e-18	1.02115e-16	ENSG00000168824	NSG1	protein_coding	5610.03	3576.76	5663.58	5542.68	5623.83	3475.25	3392.43	3862.6
-0.743501	8.54139e-18	1.04117e-16	ENSG00000074964	ARHGEF10L	protein_coding	1608.26	955.346	1598.36	1641.44	1584.99	971.357	895.143	999.538
2.1708	8.98732e-18	1.09472e-16	ENSG00000007237	GAS7	protein_coding	60.2941	284.583	59.7433	45.4397	75.6994	376.664	271.828	205.257
1.40667	9.05451e-18	1.10209e-16	ENSG00000196628	TCF4	protein_coding	429.72	1171.24	371.787	444.645	472.728	1514.74	904.44	1094.55
0.996434	9.06451e-18	1.10249e-16	ENSG00000169756	LIMS1	protein_coding	620.939	1249.42	587.545	664.871	610.402	1091.32	1230.93	1426.02
-0.634037	9.31052e-18	1.13158e-16	ENSG00000104833	TUBB4A	protein_coding	5998.36	3841.56	6157.44	6005.56	5832.08	3605.01	3815.57	4104.08
-0.706348	1.04941e-17	1.2745e-16	ENSG00000169635	HIC2	protein_coding	1651.29	1006.82	1655.01	1651.94	1646.92	1018.9	960.757	1040.81
-0.590758	1.06528e-17	1.29281e-16	ENSG00000108468	CBX1	protein_coding	4326.49	2858.45	4171.34	4359.9	4448.22	2771.3	2905.87	2898.19
0.649634	1.15339e-17	1.39872e-16	ENSG00000170348	TMED10	protein_coding	3577.92	5632.11	3410.17	3803.59	3519.99	5310.16	5834.12	5752.05
1.14025	1.1549e-17	1.39952e-16	ENSG00000139793	MBNL2	protein_coding	256.56	575.793	272.211	252.213	245.257	625.902	502.004	599.475
-0.783811	1.27041e-17	1.53838e-16	ENSG00000034053	APBA2	protein_coding	2587.91	1487.88	2447.46	2729.65	2586.63	1375.59	1444.95	1643.11
-0.869114	1.2869e-17	1.55719e-16	ENSG00000003987	MTMR7	protein_coding	1091.46	588.892	1104.53	1099.09	1070.77	549.697	567.107	649.874
-0.559724	1.30267e-17	1.57513e-16	ENSG00000126214	KLC1	protein_coding	10609.1	7171.56	10643.9	10266.2	10917.3	7071.82	6963.19	7479.67
0.912755	1.46176e-17	1.7662e-16	ENSG00000162458	FBLIM1	protein_coding	648.514	1227.98	629.82	652.758	662.965	1082.76	1370.4	1230.79
-1.99669	1.4651e-17	1.76894e-16	ENSG00000177551	NHLH2	protein_coding	163.236	38.9225	158.827	163.246	167.636	35.0766	39.8045	41.8864
-0.741218	1.68529e-17	2.0333e-16	ENSG00000143324	XPR1	protein_coding	13954.5	8296.37	13330.2	14934.8	13598.5	8506.87	7394.85	8987.4
0.972687	1.71228e-17	2.06435e-16	ENSG00000168495	POLR3D	protein_coding	551.44	1096.57	528.312	630.558	495.451	1163.29	1055.84	1070.57
-1.03628	1.74937e-17	2.10754e-16	ENSG00000135127	BICDL1	protein_coding	815.078	388.443	803.345	794.16	847.728	323.165	425.569	416.595
0.952727	1.78265e-17	2.14606e-16	ENSG00000119812	FAM98A	protein_coding	489.172	961.816	451.985	516.318	499.213	1065.42	878.74	941.289
1.31388	1.78568e-17	2.14815e-16	ENSG00000101928	MOSPD1	protein_coding	135.426	343.331	130.221	137.924	138.132	344.413	372.37	313.211
-0.985023	1.78859e-17	2.15008e-16	ENSG00000110427	KIAA1549L	protein_coding	1786.7	897.767	1645.3	1908.28	1806.53	1015.94	749.345	928.015
1.06115	1.79368e-17	2.15464e-16	ENSG00000130005	GAMT	protein_coding	267.622	565.513	269.526	265.37	267.971	559.367	614.645	522.527
1.84026	1.8721e-17	2.2472e-16	ENSG00000085871	MGST2	protein_coding	60.189	220.205	70.1302	51.4805	58.9562	192.65	260.587	207.377
-0.932851	1.89994e-17	2.27897e-16	ENSG00000197329	PELI1	protein_coding	849.852	441.638	786.146	870.959	892.449	453.787	413.928	457.199
2.41221	1.92547e-17	2.30791e-16	ENSG00000134574	DDB2	protein_coding	33.3115	177.743	49.4537	27.779	22.7017	176.691	205.837	150.703
-1.01967	2.12091e-17	2.54032e-16	ENSG00000157193	LRP8	protein_coding	1612.04	783.03	1571.9	1635.73	1628.49	741.106	669.506	938.478
2.67697	2.19412e-17	2.6261e-16	ENSG00000144476	ACKR3	protein_coding	23.7276	152.124	33.8744	15.3379	21.9704	175.821	114.363	166.188
1.15114	2.21899e-17	2.65395e-16	ENSG00000030110	BAK1	protein_coding	202.987	456.757	215.29	184.239	209.432	444.936	483.258	442.077
-0.577982	2.36575e-17	2.82743e-16	ENSG00000064300	NGFR	protein_coding	8422.61	5613.87	8516.23	8356.17	8395.42	5332.47	5555.25	5953.87
1.71278	2.40303e-17	2.86991e-16	ENSG00000140092	FBLN5	protein_coding	194.157	652.625	157.988	276.366	148.117	597.64	748.803	611.432
2.29037	2.42168e-17	2.89009e-16	ENSG00000117643	MAN1C1	protein_coding	38.5182	194.976	33.0492	51.1672	31.3383	205.956	233.787	145.185
-1.11359	2.49009e-17	2.96959e-16	ENSG00000147459	DOCK5	protein_coding	558.592	256.738	584.828	528.107	562.84	270.732	272.437	227.047
0.568442	2.58348e-17	3.07873e-16	ENSG00000184432	COPB2	protein_coding	3331.95	4956.52	3384.76	3341.43	3269.66	4897.28	5154.43	4817.85
0.741471	2.60721e-17	3.10478e-16	ENSG00000011105	TSPAN9	protein_coding	837.025	1411.84	830.383	861.155	819.538	1485.69	1346.07	1403.76
-0.96185	2.67288e-17	3.18069e-16	ENSG00000197147	LRRC8B	protein_coding	888.635	456.238	898.368	856.611	910.925	509.653	400.678	458.382
-0.673032	2.73269e-17	3.24952e-16	ENSG00000134369	NAV1	protein_coding	6110.12	3812.93	5946.85	6436.18	5947.33	3865.5	3510.63	4062.65
-1.60348	2.86756e-17	3.40744e-16	ENSG00000184305	CCSER1	protein_coding	312.775	98.4983	328.943	334.655	274.726	74.0424	108.906	112.546
0.751099	2.99965e-17	3.56184e-16	ENSG00000156508	EEF1A1	protein_coding	107790	181183	105584	108346	109440	162481	206079	174987
3.81669	3.00926e-17	3.57069e-16	ENSG00000069011	PITX1	protein_coding	5.398	83.1891	6.98124	3.11226	6.10049	83.6093	94.9916	70.9664
0.784054	3.0832e-17	3.65579e-16	ENSG00000142541	RPL13A	protein_coding	9842.82	17115.8	9637	9972.26	9919.21	15247.3	19748.9	16351.3
2.07687	3.10388e-17	3.67767e-16	ENSG00000002587	HS3ST1	protein_coding	89.2387	377.328	135.947	69.5575	62.2119	310.944	431.635	389.406
0.800098	3.15824e-17	3.73672e-16	ENSG00000179820	MYADM	protein_coding	1155.33	2031.87	1084.68	1262.07	1119.23	2200.26	1912.76	1982.57
0.674688	3.15713e-17	3.73672e-16	ENSG00000168268	NT5DC2	protein_coding	1507.66	2423.78	1480.34	1524.57	1518.06	2528.71	2482.22	2260.42
-0.82775	3.20517e-17	3.78954e-16	ENSG00000130787	HIP1R	protein_coding	1418.89	792.876	1403.03	1548.01	1305.63	800.216	763.132	815.281
-0.90673	3.28662e-17	3.88306e-16	ENSG00000148123	PLPPR1	protein_coding	1195.32	630.425	1078.12	1333.33	1174.5	620.618	623.826	646.831
-0.861664	3.37141e-17	3.98039e-16	ENSG00000147180	ZNF711	protein_coding	1960.63	1075.95	2022.17	1882.69	1977.04	1225.42	942.452	1059.98
-0.674518	3.52628e-17	4.16025e-16	ENSG00000167552	TUBA1A	protein_coding	144149	89821.9	146927	144901	140618	80669.9	98508.6	90287.3
3.97461	3.56441e-17	4.20224e-16	ENSG00000261787	TCF24	protein_coding	5.60904	86.5661	5.19018	10.1106	1.52635	86.5111	85.8894	87.2978
0.785754	3.62727e-17	4.2733e-16	ENSG00000167930	FAM234A	protein_coding	1032.67	1795.21	1119.06	1006.72	972.219	1887	1671.39	1827.25
-0.649398	4.11729e-17	4.84714e-16	ENSG00000122756	CNTFR	protein_coding	2275.97	1448.36	2265.42	2336.72	2225.76	1517.69	1415.27	1412.12
1.00029	4.22287e-17	4.96788e-16	ENSG00000167315	ACAA2	protein_coding	304.452	614.748	300.951	302.792	309.612	586.057	670.204	587.984
0.739506	4.3043e-17	5.06008e-16	ENSG00000120742	SERP1	protein_coding	866.891	1453.91	909.853	859.081	831.739	1411.02	1519.22	1431.5
4.26072	4.3252e-17	5.08103e-16	ENSG00000106004	HOXA5	protein_coding	6.66226	102.714	13.9571	4.09219	1.93745	136.129	93.5787	78.434
2.99464	4.39523e-17	5.15963e-16	ENSG00000143867	OSR1	protein_coding	11.2778	95.2521	9.50738	9.48917	14.8368	98.459	103.522	83.775
-1.13954	4.7974e-17	5.62775e-16	ENSG00000063180	CA11	protein_coding	470.797	207.647	462.03	459.175	491.185	183.334	216.034	223.572
2.22807	4.82604e-17	5.65732e-16	ENSG00000114529	C3orf52	protein_coding	31.7398	156.573	22.0393	34.3407	38.8394	178.192	144.329	147.199
4.18025	4.84503e-17	5.67556e-16	ENSG00000197576	HOXA4	protein_coding	4.23625	80.8388	2.29572	4.31354	6.09947	88.355	68.6889	85.4725
0.738093	4.91199e-17	5.74991e-16	ENSG00000125753	VASP	protein_coding	706.519	1183.61	715.38	709.868	694.307	1152.59	1197.54	1200.7
-0.699738	5.29612e-17	6.19519e-16	ENSG00000079462	PAFAH1B3	protein_coding	2460.39	1504.18	2551.25	2381.55	2448.37	1453.74	1623.09	1435.72
4.65556	5.32271e-17	6.22188e-16	ENSG00000254202	RP11-120I21.2	lncRNA	3.6786	88.1965	5.82498	3.52173	1.68907	128.055	64.953	71.5809
-0.865632	5.43291e-17	6.34621e-16	ENSG00000122778	KIAA1549	protein_coding	2410.27	1310.98	2281.51	2579.02	2370.26	1334.29	1140.74	1457.92
1.64547	5.68483e-17	6.63578e-16	ENSG00000185340	GAS2L1	protein_coding	65.1993	210.975	62.7386	69.996	62.8634	231.128	204.3	197.498
-1.20767	5.7339e-17	6.68833e-16	ENSG00000162105	SHANK2	protein_coding	1070.6	458.066	1037.6	1083.78	1090.42	508.344	342.164	523.692
-0.642802	5.75007e-17	6.70247e-16	ENSG00000105290	APLP1	protein_coding	12278.9	7819.47	12063.3	12355.8	12417.5	7070.5	8367.9	8020.01
0.627421	5.82025e-17	6.77949e-16	ENSG00000142156	COL6A1	protein_coding	3349.14	5201.44	3402.16	3503.47	3141.79	5444.97	5158.36	5000.99
3.89766	6.1302e-17	7.13548e-16	ENSG00000112175	BMP5	protein_coding	4.8815	80.186	3.72698	4.33261	6.58491	97.705	64.8333	78.0197
4.76034	6.35076e-17	7.38701e-16	ENSG00000168398	BDKRB2	protein_coding	2.62745	80.0089	0.926555	2.58508	4.37071	94.6349	77.6204	67.7715
1.79474	6.46324e-17	7.51255e-16	ENSG00000101311	FERMT1	protein_coding	52.1834	186.576	45.0716	50.6872	60.7915	190.272	181.293	188.163
1.10904	6.71043e-17	7.79439e-16	ENSG00000105327	BBC3	protein_coding	255.492	559.917	242.691	239.514	284.27	560.763	603.661	515.327
2.10175	6.84611e-17	7.9464e-16	ENSG00000258655	ARHGAP5-AS1	lncRNA	33.7313	150.797	27.0709	32.9931	41.1297	148.131	161.108	143.152
-0.752535	7.066e-17	8.19587e-16	ENSG00000184613	NELL2	protein_coding	2260.3	1326.98	2173.82	2398.43	2208.65	1220.37	1321.12	1439.44
-1.08184	7.58325e-17	8.78966e-16	ENSG00000177853	ZNF518A	protein_coding	951.635	449.646	957.892	979.936	917.076	540.282	370.474	438.182
1.84948	7.82106e-17	9.05894e-16	ENSG00000172123	SLFN12	protein_coding	49.8275	187.271	50.0028	47.3838	52.0959	218.531	163.08	180.202
2.06018	7.90335e-17	9.14779e-16	ENSG00000172986	GXYLT2	protein_coding	53.4061	228.911	73.4723	43.7746	42.9715	284.476	200.426	201.832
1.27459	7.90885e-17	9.14779e-16	ENSG00000182168	UNC5C	protein_coding	428.524	1061.65	362.243	490.543	432.785	1268.27	844.831	1071.84
1.11183	7.92813e-17	9.16367e-16	ENSG00000049860	HEXB	protein_coding	261.649	571.723	240.653	251.416	292.879	530.834	627.701	556.636
-0.793119	8.05493e-17	9.30372e-16	ENSG00000276256	ENSG00000276256	protein_coding	1090.17	626.717	1088.75	1044.73	1137.05	654.636	605.6	619.916
-1.16628	8.666e-17	1.00025e-15	ENSG00000225783	MIAT	lncRNA	6003.54	2635.31	6078.53	6110.8	5821.28	2960.85	1877.86	3067.22
-1.23429	8.70251e-17	1.00377e-15	ENSG00000188916	INSYN2A	protein_coding	450.101	191.145	448.78	473.529	427.995	221.502	161.89	190.043
0.641089	9.14126e-17	1.05364e-15	ENSG00000108298	RPL19	protein_coding	6174.34	9671.05	6158.28	6228.19	6136.54	9274.64	10626.1	9112.41
2.19065	9.72279e-17	1.11988e-15	ENSG00000110148	CCKBR	protein_coding	28.4284	136.552	28.8878	26.0016	30.3959	156.469	132.425	120.764
2.53216	1.00986e-16	1.16236e-15	ENSG00000247081	BAALC-AS1	lncRNA	18.4753	109.911	23.5652	15.837	16.0236	95.6272	126.089	108.015
1.39127	1.09224e-16	1.25543e-15	ENSG00000187244	BCAM	protein_coding	137.124	372.59	140.15	134.663	136.558	451.761	327.345	338.664
0.660894	1.09213e-16	1.25543e-15	ENSG00000175928	LRRN1	protein_coding	1779.27	2832.45	1732.27	1792.23	1813.31	2995.08	2633.08	2869.2
0.610615	1.14374e-16	1.31372e-15	ENSG00000168374	ARF4	protein_coding	3323.54	5088.4	3318.21	3347.76	3304.67	4713.19	5360.87	5191.16
1.60595	1.14985e-16	1.31981e-15	ENSG00000268089	GABRQ	protein_coding	93.3051	291.314	86.6019	96.9903	96.3233	291.33	236.201	346.412
-1.34351	1.17828e-16	1.3515e-15	ENSG00000176842	IRX5	protein_coding	312.551	121.761	314.18	332.219	291.255	130.942	115.124	119.216
0.912123	1.19446e-16	1.36911e-15	ENSG00000135446	CDK4	protein_coding	826.478	1564.52	874.125	774.675	830.634	1372.89	1783.22	1537.43
-1.08473	1.19916e-16	1.37354e-15	ENSG00000184156	KCNQ3	protein_coding	2098.27	978.03	1931.2	2436.75	1926.86	1073.03	794.79	1066.27
2.41203	1.23396e-16	1.41243e-15	ENSG00000196967	ZNF585A	protein_coding	32.7699	177.015	23.9158	49.7227	24.6712	175.026	209.934	146.084
0.895999	1.28101e-16	1.46526e-15	ENSG00000128487	SPECC1	protein_coding	495.503	937.097	475.226	519.528	491.755	1036.71	908.586	865.992
-0.521191	1.28814e-16	1.47219e-15	ENSG00000258947	TUBB3	protein_coding	29295.9	20339.3	30159.5	28883.6	28844.5	19373.5	20705.1	20939.3
-0.625633	1.28885e-16	1.47219e-15	ENSG00000110076	NRXN2	protein_coding	5624.14	3629.43	5484.13	5526.76	5861.52	3663.7	3385.4	3839.2
-0.965821	1.29064e-16	1.47322e-15	ENSG00000090905	TNRC6A	protein_coding	2578.86	1310.78	2504.15	2799.99	2432.44	1532.87	1089.52	1309.95
2.10337	1.31105e-16	1.49548e-15	ENSG00000112183	RBM24	protein_coding	38.8326	176.754	32.3143	43.267	40.9166	225.637	160.703	143.923
1.21456	1.33956e-16	1.52695e-15	ENSG00000079308	TNS1	protein_coding	1359.13	3210.38	1095.82	1630.38	1351.19	3914.53	2707.32	3009.31
0.953605	1.36715e-16	1.55732e-15	ENSG00000173530	TNFRSF10D	protein_coding	416.043	810.13	396.067	412.548	439.515	715.524	860.404	854.463
0.525935	1.38117e-16	1.57221e-15	ENSG00000198899	MT-ATP6	protein_coding	38624.1	55764.4	39885.9	38642.6	37343.8	53610	58161.8	55521.4
1.93418	1.4356e-16	1.63304e-15	ENSG00000110876	SELPLG	protein_coding	41.0737	163.593	34.506	45.9125	42.8025	181.473	151.094	158.213
1.18716	1.46793e-16	1.66867e-15	ENSG00000109819	PPARGC1A	protein_coding	229.614	533.614	199.137	260.054	229.65	569.361	475.683	555.797
0.831734	1.53709e-16	1.74609e-15	ENSG00000124614	RPS10	protein_coding	3280	5892.78	3136.27	3302.93	3400.8	5282.07	6888.14	5508.13
2.7511	1.54342e-16	1.75207e-15	ENSG00000169071	ROR2	protein_coding	25.9439	182.782	23.5282	42.7553	11.5483	215.455	174.53	158.362
1.00137	1.5556e-16	1.76469e-15	ENSG00000140931	CMTM3	protein_coding	404.014	824.361	361.721	416.775	433.546	923.788	774.823	774.473
-1.01116	1.58094e-16	1.7922e-15	ENSG00000141622	RNF165	protein_coding	1698.87	834.551	1794.95	1635.85	1665.81	885.876	671.329	946.448
0.957628	1.58988e-16	1.8011e-15	ENSG00000140743	CDR2	protein_coding	359.453	709.052	334.274	381.86	362.224	752.829	718.348	655.979
-1.09452	1.60442e-16	1.81633e-15	ENSG00000183117	CSMD1	protein_coding	1085.39	505.113	994.72	1189.3	1072.15	588.928	409.279	517.133
1.72083	1.63419e-16	1.84876e-15	ENSG00000182240	BACE2	protein_coding	77.1551	265.261	71.9612	78.9358	80.5684	309.59	284.612	201.583
-0.674336	1.70569e-16	1.92833e-15	ENSG00000135049	AGTPBP1	protein_coding	2200.91	1369.58	2082.35	2293.46	2226.91	1332.83	1344.01	1431.9
-0.930786	1.73361e-16	1.95855e-15	ENSG00000139132	FGD4	protein_coding	863.23	451.141	915.32	797.273	877.098	494.445	416.047	442.931
0.769015	1.82271e-16	2.0578e-15	ENSG00000169851	PCDH7	protein_coding	2792.89	4801.28	2795.5	2933.8	2649.36	5398.22	4294.23	4711.38
0.781118	1.83496e-16	2.07022e-15	ENSG00000049239	H6PD	protein_coding	704.117	1219.79	682.833	755.815	673.703	1232.85	1257.77	1168.74
-0.726138	1.87645e-16	2.11558e-15	ENSG00000152092	ASTN1	protein_coding	2575.68	1544.5	2531.06	2638.48	2557.51	1503.18	1426.62	1703.7
1.19891	1.91893e-16	2.162e-15	ENSG00000152818	UTRN	protein_coding	734.397	1719.02	614.653	781.54	806.997	2028.1	1346.32	1782.65
-0.813028	1.94139e-16	2.18582e-15	ENSG00000166111	SVOP	protein_coding	2291.77	1294.31	2554.38	2070.57	2250.36	1324.06	1210.62	1348.23
0.721423	1.98396e-16	2.23222e-15	ENSG00000062716	VMP1	protein_coding	1664.24	2756.07	1738.59	1640.52	1613.61	2546.45	3018.72	2703.05
3.00335	2.074e-16	2.33194e-15	ENSG00000152689	RASGRP3	protein_coding	15.119	128.022	18.834	19.171	7.35204	164.709	103.742	115.615
0.524236	2.14133e-16	2.40601e-15	ENSG00000184009	ACTG1	protein_coding	68349.2	98603.6	69230	67610.9	68206.7	95113.8	104654	96043.1
-0.949404	2.1685e-16	2.43488e-15	ENSG00000145990	GFOD1	protein_coding	863.73	442.662	865.061	874.535	851.595	456.344	385.034	486.609
1.60389	2.19591e-16	2.46398e-15	ENSG00000172137	CALB2	protein_coding	80.7594	252.257	100.059	67.0547	75.1641	264.171	250.517	242.084
-1.15463	2.30463e-16	2.58422e-15	ENSG00000198598	MMP17	protein_coding	662.58	295.946	679.495	630.196	678.048	337.8	236.221	313.817
0.627607	2.31236e-16	2.59113e-15	ENSG00000116260	QSOX1	protein_coding	1480.87	2295.67	1516.9	1489.8	1435.92	2225.21	2385.33	2276.48
1.18771	2.42217e-16	2.71234e-15	ENSG00000173511	VEGFB	protein_coding	173.115	399.797	176.552	166.317	176.477	375.251	444.38	379.76
-0.68296	2.4454e-16	2.7365e-15	ENSG00000147548	NSD3	protein_coding	4174.63	2587.09	4111.47	4321.07	4091.34	2663.88	2335.39	2762.01
2.31875	2.51413e-16	2.81151e-15	ENSG00000196839	ADA	protein_coding	24.0275	127.087	19.6086	22.5087	29.9653	143.382	122.318	115.562
-0.858969	2.68205e-16	2.99725e-15	ENSG00000185219	ZNF445	protein_coding	2409.36	1312.93	2295.54	2518.91	2413.64	1246.19	1173.08	1519.53
2.75376	2.89951e-16	3.23808e-15	ENSG00000197635	DPP4	protein_coding	14.0455	99.0334	11.9479	15.1605	15.0281	86.7739	99.71	110.616
3.73349	2.96013e-16	3.30354e-15	ENSG00000155629	PIK3AP1	protein_coding	8.07514	99.5861	15.9481	5.50879	2.76852	85.3582	126.513	86.8871
0.896601	2.96577e-16	3.3076e-15	ENSG00000166311	SMPD1	protein_coding	421.553	789.561	443.998	427.874	392.786	739.307	832.419	796.957
1.18501	3.01208e-16	3.35699e-15	ENSG00000185532	PRKG1	protein_coding	359.302	836.872	395.223	331.197	351.486	1026.69	709.08	774.845
1.04518	3.07265e-16	3.42218e-15	ENSG00000143162	CREG1	protein_coding	261.548	545.92	274.418	239.607	270.62	524.91	590.813	522.038
1.96492	3.09805e-16	3.44815e-15	ENSG00000197256	KANK2	protein_coding	136.219	550.541	90.5101	202.48	115.666	702.647	468.339	480.637
-0.972201	3.4552e-16	3.84307e-15	ENSG00000005379	TSPOAP1	protein_coding	905.183	456.924	903.188	869.515	942.845	478.003	390.211	502.557
-0.754473	3.56347e-16	3.96082e-15	ENSG00000138162	TACC2	protein_coding	1763.47	1034.98	1708.51	1721.46	1860.45	982.877	990.977	1131.09
2.45239	3.61326e-16	4.01347e-15	ENSG00000118526	TCF21	protein_coding	18.816	107.18	20.0778	17.8763	18.4938	96.7231	107.744	117.074
-0.867636	3.67622e-16	4.08066e-15	ENSG00000109084	TMEM97	protein_coding	1266.31	687.786	1302.3	1356.88	1139.76	701.396	636.568	725.394
1.07536	3.6798e-16	4.08189e-15	ENSG00000162337	LRP5	protein_coding	438.416	938.668	374.679	475.387	465.18	921.387	1065	829.613
-0.969077	4.10697e-16	4.55267e-15	ENSG00000161647	MPP3	protein_coding	659.194	331.241	611.331	673.399	692.853	310.411	356.017	327.296
0.72555	4.13928e-16	4.58542e-15	ENSG00000147604	RPL7	protein_coding	7048.05	11764.1	6990.97	6917.31	7235.86	11036.4	13440.6	10815.3
0.813523	4.35815e-16	4.82464e-15	ENSG00000155850	SLC26A2	protein_coding	461.86	818.945	458.07	478.799	448.712	827.502	814.221	815.113
1.88225	4.48221e-16	4.95865e-15	ENSG00000142694	EVA1B	protein_coding	53.5234	204.596	62.7676	43.578	54.2247	212.214	235.966	165.608
-0.964387	4.55818e-16	5.03932e-15	ENSG00000180998	GPR137C	protein_coding	664.429	340.838	674.861	670.428	647.997	384.025	313.443	325.047
1.50308	4.63298e-16	5.11859e-15	ENSG00000150995	ITPR1	protein_coding	202.309	590.056	192.688	248.056	166.183	692.225	625.971	451.973
0.628245	4.67954e-16	5.16658e-15	ENSG00000138650	PCDH10	protein_coding	2186.02	3398.08	2181.33	2281.25	2095.48	3548.03	3200.01	3446.19
2.54537	4.80692e-16	5.30366e-15	ENSG00000184261	KCNK12	protein_coding	17.0283	105.806	17.8834	15.7988	17.4026	126.778	97.36	93.2797
-0.750182	4.81723e-16	5.31149e-15	ENSG00000154639	CXADR	protein_coding	2644.32	1558.13	2636.42	2659.96	2636.59	1511.51	1413.87	1749.01
-0.637714	4.84268e-16	5.33599e-15	ENSG00000075043	KCNQ2	protein_coding	5355.04	3424.39	5356.85	5056.88	5651.39	3456.66	3207.07	3609.43
-1.21368	4.89343e-16	5.38832e-15	ENSG00000144406	UNC80	protein_coding	849.786	360.446	889.252	885.367	774.739	386.947	274.7	419.692
1.32151	4.97807e-16	5.47422e-15	ENSG00000134901	POGLUT2	protein_coding	123.82	314.996	127.364	129.474	114.62	303.129	348.732	293.128
0.868141	4.97596e-16	5.47422e-15	ENSG00000133816	MICAL2	protein_coding	934.133	1719.39	819.127	1075.62	907.654	1653.24	1755.78	1749.16
1.4933	4.99361e-16	5.48766e-15	ENSG00000148120	AOPEP	protein_coding	81.9308	236.279	87.2075	88.1766	70.4082	235.233	239.93	233.674
1.03646	5.15163e-16	5.65754e-15	ENSG00000123131	PRDX4	protein_coding	451.101	935.673	458.708	458.85	435.745	865.883	1110.42	830.718
-1.02245	5.16447e-16	5.66788e-15	ENSG00000178171	AMER3	protein_coding	1279.11	620.134	1421.29	1376.21	1039.84	615.634	597.661	647.107
1.24256	5.22012e-16	5.72515e-15	ENSG00000075426	FOSL2	protein_coding	309.508	751.355	346.614	303.434	278.477	888.921	595.575	769.568
0.81051	5.36919e-16	5.88473e-15	ENSG00000075975	MKRN2	protein_coding	506.059	893.721	490.856	489.726	537.596	874.18	892.301	914.683
1.99307	5.42202e-16	5.9387e-15	ENSG00000172456	FGGY	protein_coding	57.3278	238.585	40.5539	56.2944	75.1351	280.041	250.301	185.414
2.1372	5.4451e-16	5.96002e-15	ENSG00000155011	DKK2	protein_coding	52.3774	243.382	30.9653	67.3386	58.8284	279.932	185.076	265.139
-0.969211	5.73442e-16	6.27254e-15	ENSG00000124795	DEK	protein_coding	851.015	435.322	842.009	810.362	900.676	504.352	389.238	412.376
-1.10068	5.8111e-16	6.35222e-15	ENSG00000074935	TUBE1	protein_coding	442.538	204.49	424.306	449.773	453.534	217.375	187.215	208.879
-1.2992	5.82094e-16	6.35876e-15	ENSG00000134532	SOX5	protein_coding	576.499	235.822	570.264	557.688	601.544	303.973	216.042	187.452
1.59856	6.24499e-16	6.81748e-15	ENSG00000109861	CTSC	protein_coding	115.377	357.929	115.046	130.263	100.821	311.528	459.194	303.063
-1.40216	6.31587e-16	6.8903e-15	ENSG00000105251	SHD	protein_coding	281.461	106.29	292.265	270.529	281.59	123.322	101.365	94.1824
1.20129	6.36332e-16	6.93749e-15	ENSG00000123130	ACOT9	protein_coding	185.979	438.476	192.456	169.858	195.623	481.995	452.611	380.823
-0.775586	6.36756e-16	6.93753e-15	ENSG00000057019	DCBLD2	protein_coding	3514.28	2041.46	3186.09	3832.68	3524.07	2175.83	2104.27	1844.28
-0.794332	6.42451e-16	6.99496e-15	ENSG00000183248	PRR36	protein_coding	1609.02	922.113	1568.53	1670.09	1588.45	966.246	814.884	985.209
1.19669	6.80114e-16	7.40016e-15	ENSG00000186479	RGS7BP	protein_coding	264.211	616.673	283.36	266.009	243.264	665.194	499.357	685.466
1.26241	6.84397e-16	7.44186e-15	ENSG00000131747	TOP2A	protein_coding	191.612	471.756	190.054	196.295	188.487	522.271	511.827	381.169
-0.692558	6.9867e-16	7.59207e-15	ENSG00000258441	LINC00641	lncRNA	2920.54	1800.73	2900.96	3005.27	2855.39	1928.13	1621.27	1852.78
-0.967596	7.03207e-16	7.63634e-15	ENSG00000181291	TMEM132E	protein_coding	1847.27	942.792	1826.24	1799.45	1916.11	1130.91	774.463	923.005
-2.00393	7.11224e-16	7.71833e-15	ENSG00000109255	NMU	protein_coding	189.621	47.3076	167.405	172.711	228.749	60.3709	43.9205	37.6313
1.15231	7.1635e-16	7.76885e-15	ENSG00000040275	SPDL1	protein_coding	275.72	626.016	296.746	261.355	269.059	712.352	645.836	519.86
1.39207	7.18022e-16	7.78188e-15	ENSG00000065485	PDIA5	protein_coding	128.618	343.942	106.295	145.234	134.326	339.52	380.299	312.007
1.52715	7.68681e-16	8.32544e-15	ENSG00000170430	MGMT	protein_coding	77.1685	227.018	75.2178	77.4713	78.8165	207.322	254.922	218.811
2.3796	7.77593e-16	8.41645e-15	ENSG00000198286	CARD11	protein_coding	19.5972	108.465	17.7621	19.9203	21.1091	119.537	98.2843	107.574
1.13289	7.79382e-16	8.43029e-15	ENSG00000067177	PHKA1	protein_coding	180.946	405.266	169.285	195.512	178.04	431.98	397.327	386.491
0.829886	8.08043e-16	8.73459e-15	ENSG00000185274	GALNT17	protein_coding	476.838	853.96	455.338	501.219	473.957	829.307	898.457	834.117
-0.510222	8.17035e-16	8.82601e-15	ENSG00000111897	SERINC1	protein_coding	11446.7	8009.49	11190.3	11430.2	11719.5	7807.72	7884.11	8336.63
-1.26377	8.32233e-16	8.98431e-15	ENSG00000152953	STK32B	protein_coding	418.207	168.469	423.261	429.537	401.824	147.931	154.391	203.084
-0.861748	8.45899e-16	9.12587e-15	ENSG00000106477	CEP41	protein_coding	905.204	489.886	942.98	919.367	853.263	452.139	488.552	528.967
-0.720493	8.49754e-16	9.16148e-15	ENSG00000167535	CACNB3	protein_coding	1706.19	1023.58	1711.31	1711.42	1695.83	924.718	1097.22	1048.79
1.73867	8.79254e-16	9.47334e-15	ENSG00000162614	NEXN	protein_coding	152.144	524.87	123.898	202.087	130.447	694.503	470.684	409.424
2.27179	9.16428e-16	9.86743e-15	ENSG00000140511	HAPLN3	protein_coding	25.4334	129.049	26.6919	22.3091	27.2993	136.037	105.77	145.339
-0.878674	9.17834e-16	9.87613e-15	ENSG00000139116	KIF21A	protein_coding	4559.04	2457.65	4907.75	4457.71	4311.65	2676.05	2022.63	2674.29
1.48663	9.26298e-16	9.96072e-15	ENSG00000181744	DIPK2A	protein_coding	193.113	555.513	147.298	249.504	182.537	608.024	594.409	464.105
-0.676079	9.44902e-16	1.01542e-14	ENSG00000122042	UBL3	protein_coding	1591.41	992.988	1591.23	1580.33	1602.67	1036.78	936.396	1005.79
-1.09157	9.58229e-16	1.02907e-14	ENSG00000119900	OGFRL1	protein_coding	809.726	373.429	758.167	931.039	739.971	368.154	330.889	421.245
0.702788	9.75817e-16	1.04728e-14	ENSG00000162736	NCSTN	protein_coding	1413.74	2313.17	1477.04	1481.29	1282.9	2289.26	2402.3	2247.94
1.45038	1.00946e-15	1.08268e-14	ENSG00000175482	POLD4	protein_coding	101.311	282.153	95.3884	122.539	86.0058	282.806	287.985	275.67
0.670021	1.03434e-15	1.10864e-14	ENSG00000205542	TMSB4X	protein_coding	12353.6	19759.6	12121.9	12546.5	12392.4	18262.3	22230.9	18785.6
-0.749017	1.05968e-15	1.13507e-14	ENSG00000146216	TTBK1	protein_coding	1494.33	882.977	1457.5	1528.08	1497.4	896.671	806.075	946.186
-0.713055	1.0974e-15	1.17471e-14	ENSG00000110987	BCL7A	protein_coding	1324.21	802.357	1284.27	1347.83	1340.53	803.711	766.108	837.253
0.893191	1.15794e-15	1.23871e-14	ENSG00000138085	ATRAID	protein_coding	422.089	790.502	441.731	414.356	410.18	765.53	863.329	742.647
-0.970767	1.17052e-15	1.25136e-14	ENSG00000159167	STC1	protein_coding	571.899	287.094	577.465	572.506	565.725	281.242	269.621	310.419
4.56497	1.18305e-15	1.26394e-14	ENSG00000166863	TAC3	protein_coding	2.56017	71.5846	2.60887	1.2682	3.80342	75.6295	69.9235	69.2007
0.717425	1.22493e-15	1.30784e-14	ENSG00000065308	TRAM2	protein_coding	788.892	1303.01	761.667	827.816	777.192	1248.44	1351.45	1309.13
0.751751	1.23536e-15	1.31812e-14	ENSG00000135404	CD63	protein_coding	2526.81	4284.33	2392.13	2548.39	2639.91	4131.67	4835.55	3885.77
2.03953	1.24273e-15	1.32482e-14	ENSG00000139117	CPNE8	protein_coding	42.7567	185.064	31.0552	46.9236	50.2915	232.582	159.101	163.51
1.21742	1.24324e-15	1.32482e-14	ENSG00000001036	FUCA2	protein_coding	221.286	521.751	189.533	241.576	232.749	453.39	601.488	510.375
-1.13121	1.3575e-15	1.44564e-14	ENSG00000165731	RET	protein_coding	846.464	388.746	808.506	899.375	831.511	486.442	358.791	321.004
0.983277	1.3644e-15	1.45205e-14	ENSG00000143570	SLC39A1	protein_coding	442.686	883.785	464.973	420.604	442.482	819.266	1024.86	807.229
-0.639122	1.38944e-15	1.47775e-14	ENSG00000128266	GNAZ	protein_coding	1709.97	1091.13	1749.7	1716.15	1664.07	1080.47	1078.96	1113.95
4.98342	1.39581e-15	1.48356e-14	ENSG00000037965	HOXC8	protein_coding	2.03781	71.0065	1.86538	2.60238	1.64566	59.3521	74.0829	79.5847
1.03051	1.42989e-15	1.51881e-14	ENSG00000144655	CSRNP1	protein_coding	324.449	668.28	308.277	319.799	345.27	580.423	754.438	669.981
1.47094	1.52406e-15	1.61687e-14	ENSG00000161642	ZNF385A	protein_coding	95.9437	273.63	76.9711	109.804	101.056	282.73	253.608	284.553
-1.18491	1.52416e-15	1.61687e-14	ENSG00000129595	EPB41L4A	protein_coding	671.281	292.48	797.607	636.724	579.511	326.566	262.426	288.449
2.08531	1.58668e-15	1.68211e-14	ENSG00000197903	H2BC12	protein_coding	31.2519	139.808	31.2375	27.3179	35.2002	160.573	139.481	119.369
0.806454	1.58787e-15	1.68228e-14	ENSG00000185164	NOMO2	protein_coding	1690.42	2984.97	1799.36	1459.12	1812.78	3229.12	2862.97	2862.81
2.03981	1.59443e-15	1.68816e-14	ENSG00000254087	LYN	protein_coding	45.8106	193.81	57.4904	31.5839	48.3574	235.095	175.557	170.779
-0.738053	1.61619e-15	1.7101e-14	ENSG00000130559	CAMSAP1	protein_coding	4676.25	2780.47	4710.9	4825.37	4492.49	2661.68	2524.7	3155.03
1.40629	1.66728e-15	1.76303e-14	ENSG00000188290	HES4	protein_coding	105.529	287.01	101.567	95.0562	119.964	285.038	316.056	259.935
2.68157	1.6993e-15	1.79574e-14	ENSG00000123243	ITIH5	protein_coding	15.7013	106.155	12.8809	14.9756	19.2474	90.2705	96.1884	132.005
2.54605	1.71327e-15	1.80934e-14	ENSG00000135324	MRAP2	protein_coding	18.0688	109.385	18.6605	19.0913	16.4546	80.4923	130.563	117.099
-1.0219	1.71577e-15	1.81083e-14	ENSG00000196632	WNK3	protein_coding	731.657	357.242	681.717	772.2	741.053	384.333	302.154	385.239
-1.01657	1.738e-15	1.83311e-14	ENSG00000285410	GABPB1-IT1	lncRNA	554.538	270.464	536.418	519.637	607.561	272.146	259.354	279.892
0.80379	1.81997e-15	1.91835e-14	ENSG00000123159	GIPC1	protein_coding	922.274	1618.26	943.954	872.308	950.561	1431.65	1781.08	1642.06
-0.567076	1.91355e-15	2.0157e-14	ENSG00000079459	FDFT1	protein_coding	6671.09	4479.62	6782.03	6636.4	6594.84	4239.1	4790.97	4408.79
1.07318	1.9232e-15	2.02456e-14	ENSG00000136770	DNAJC1	protein_coding	230.918	495.661	229.849	221.854	241.051	529.827	518.624	438.532
-0.781056	1.98981e-15	2.09336e-14	ENSG00000105737	GRIK5	protein_coding	1465.65	842.972	1445.08	1454.12	1497.75	801.169	785.561	942.187
-0.617892	1.99332e-15	2.09572e-14	ENSG00000198722	UNC13B	protein_coding	2280.71	1481.54	2196.53	2319.86	2325.75	1527.42	1419	1498.2
0.913489	2.00074e-15	2.10218e-14	ENSG00000167642	SPINT2	protein_coding	694.074	1320.52	703.34	618.787	760.095	1273.19	1481.74	1206.64
1.07148	2.0357e-15	2.13755e-14	ENSG00000173852	DPY19L1	protein_coding	232.24	499.638	223.85	227.712	245.159	552.679	500.596	445.639
-0.936209	2.08576e-15	2.18873e-14	ENSG00000138622	HCN4	protein_coding	717.551	372.682	689.049	748.163	715.441	399.829	329.758	388.46
-1.32974	2.13566e-15	2.23966e-14	ENSG00000183908	LRRC55	protein_coding	308.781	122.117	284.91	318.644	322.789	136.005	123.313	107.034
1.10896	2.18027e-15	2.28499e-14	ENSG00000015532	XYLT2	protein_coding	235.443	520.928	240.956	233.459	231.913	604.38	500.751	457.652
1.29201	2.2331e-15	2.33887e-14	ENSG00000064692	SNCAIP	protein_coding	163.806	413.2	152.209	175.535	163.675	480.944	339.79	418.866
1.17973	2.23913e-15	2.34371e-14	ENSG00000110013	SIAE	protein_coding	156.393	358.377	159.492	165.026	144.662	334.037	358.138	382.957
-1.08124	2.26428e-15	2.36854e-14	ENSG00000054654	SYNE2	protein_coding	1098.11	517.803	1245.96	1022.18	1026.2	631.686	455.867	465.855
-0.850255	2.34286e-15	2.44918e-14	ENSG00000183023	SLC8A1	protein_coding	1748.06	962.444	1732.25	1743.21	1768.73	1014.68	810.281	1062.37
-0.778263	2.35756e-15	2.46299e-14	ENSG00000021574	SPAST	protein_coding	1396.55	811.817	1339.85	1451.57	1398.23	882.337	729.597	823.516
-1.3491	2.3746e-15	2.47922e-14	ENSG00000177508	IRX3	protein_coding	310.495	118.567	318.615	280.55	332.321	110.353	109.316	136.031
-1.53657	2.39197e-15	2.49578e-14	ENSG00000069667	RORA	protein_coding	441.259	150.507	441.769	432.144	449.864	143.08	201.405	107.036
1.16093	2.43611e-15	2.54023e-14	ENSG00000162413	KLHL21	protein_coding	340.835	782.265	289.14	384.026	349.338	927.482	744.482	674.83
1.72092	2.49754e-15	2.60264e-14	ENSG00000185112	FAM43A	protein_coding	48.6972	165.597	44.7417	51.1466	50.2031	161.296	169.482	166.012
-0.55241	2.52184e-15	2.62631e-14	ENSG00000196230	TUBB	protein_coding	54236.4	36837.3	54967.3	54489.9	53252.1	34234.7	39392.6	36884.6
1.02116	2.62785e-15	2.73498e-14	ENSG00000125398	SOX9	protein_coding	226.16	464.037	218.032	220.1	240.348	443.907	464.02	484.184
-0.713481	2.66352e-15	2.77036e-14	ENSG00000165572	KBTBD6	protein_coding	1184.91	718.059	1143.76	1223.05	1187.9	724.823	697.462	731.892
0.992125	2.69575e-15	2.80212e-14	ENSG00000145050	MANF	protein_coding	558.398	1123.54	513.573	532.361	629.259	1020.2	1301.96	1048.46
1.65141	2.76075e-15	2.86788e-14	ENSG00000152284	TCF7L1	protein_coding	75.7498	249.155	63.8738	76.3772	86.9985	303.724	233.877	209.865
-1.05766	2.76467e-15	2.87014e-14	ENSG00000141639	MAPK4	protein_coding	567.452	268.483	582.094	594.643	525.62	272.367	236.539	296.543
4.63627	2.81297e-15	2.91846e-14	ENSG00000103196	CRISPLD2	protein_coding	2.79687	77.5575	3.2525	2.09801	3.04011	93.1798	96.4504	43.0424
2.57792	3.00012e-15	3.11068e-14	ENSG00000005073	HOXA11	protein_coding	15.8005	100.42	13.5766	21.0448	12.7802	112.346	93.4868	95.4266
-0.730708	3.0463e-15	3.15657e-14	ENSG00000170871	KIAA0232	protein_coding	2981.55	1786.57	2931.86	3069.83	2942.98	1887.34	1561.05	1911.34
-0.991104	3.0521e-15	3.1606e-14	ENSG00000223960	CHROMR	lncRNA	562.052	282.459	539.685	570.384	576.087	315.936	258.142	273.299
-0.986417	3.12431e-15	3.23335e-14	ENSG00000115896	PLCL1	protein_coding	978.554	492.587	922.894	1010.65	1002.12	570.967	407.371	499.423
-1.05163	3.18497e-15	3.29406e-14	ENSG00000181790	ADGRB1	protein_coding	563.459	265.383	593.005	569.794	527.577	230.532	300.906	264.71
-0.850853	3.35665e-15	3.46945e-14	ENSG00000060709	RIMBP2	protein_coding	1576.59	872.235	1517.4	1677.91	1534.45	990.673	755.401	870.631
1.00111	3.52036e-15	3.63638e-14	ENSG00000130513	GDF15	protein_coding	235.584	477.285	253.348	222.923	230.482	472.111	486.653	473.09
-1.61057	3.57439e-15	3.68989e-14	ENSG00000130940	CASZ1	protein_coding	786.265	257.15	836.3	765.761	756.734	341.442	275.928	154.081
0.717509	3.59038e-15	3.70408e-14	ENSG00000101444	AHCY	protein_coding	1645.68	2717.89	1686.44	1618.12	1632.47	2450.96	3021.95	2680.76
0.901699	3.63907e-15	3.75197e-14	ENSG00000178996	SNX18	protein_coding	467.985	888.74	494.554	462.218	447.182	1000.41	803.481	862.331
-1.00643	3.64534e-15	3.75608e-14	ENSG00000079156	OSBPL6	protein_coding	805.659	390.545	807.484	821.064	788.429	320.681	395.93	455.025
-0.547097	3.6716e-15	3.78079e-14	ENSG00000125814	NAPB	protein_coding	3291.24	2242.52	3319.32	3254.12	3300.28	2216.32	2193.45	2317.8
-0.859249	3.7605e-15	3.86992e-14	ENSG00000186812	ZNF397	protein_coding	995.62	540.253	958.39	1011.94	1016.53	499.846	511.443	609.47
-1.20638	3.88882e-15	3.99948e-14	ENSG00000198707	CEP290	protein_coding	789.363	339.903	807.171	856.926	703.991	399.566	358.845	261.297
-1.04774	4.02473e-15	4.13668e-14	ENSG00000105784	RUNDC3B	protein_coding	697.973	334.811	651.748	748.814	693.356	360.272	279.955	364.207
-0.967591	4.03859e-15	4.14834e-14	ENSG00000196935	SRGAP1	protein_coding	925.287	469.796	879.906	1044.28	851.678	520.2	419.479	469.709
-0.854323	4.07663e-15	4.18482e-14	ENSG00000102781	KATNAL1	protein_coding	1503.37	826.493	1466.01	1494.67	1549.43	907.56	696.755	875.166
-0.497244	4.11552e-15	4.22211e-14	ENSG00000170004	CHD3	protein_coding	5450.97	3850.19	5391.31	5548.32	5413.29	3846.11	3788.72	3915.75
-1.6873	4.14982e-15	4.25466e-14	ENSG00000125148	MT2A	protein_coding	184.341	54.1645	189.677	179.883	183.464	44.633	60.8184	57.0423
3.01243	4.32792e-15	4.4345e-14	ENSG00000170989	S1PR1	protein_coding	9.67983	83.011	11.4077	10.1644	7.46746	70.8232	95.74	82.4697
-0.553293	4.43995e-15	4.54647e-14	ENSG00000276293	PIP4K2B	protein_coding	8007.87	5433.38	7865.98	8001.16	8156.48	5132.55	5375.17	5792.42
2.19862	4.72631e-15	4.8367e-14	ENSG00000134853	PDGFRA	protein_coding	47.6343	230.598	52.6206	52.7688	37.5136	325.842	211.091	154.861
0.816499	4.88458e-15	4.99558e-14	ENSG00000273749	CYFIP1	protein_coding	779.458	1382.96	785.869	836.417	716.088	1345.81	1519.5	1283.56
-0.834112	5.00321e-15	5.11374e-14	ENSG00000186648	CARMIL3	protein_coding	969.815	537.199	883.01	990.824	1035.61	518.325	528.395	564.877
2.39475	5.0247e-15	5.13253e-14	ENSG00000166387	PPFIBP2	protein_coding	35.9745	193.94	22.9456	25.5481	59.4299	183.573	169.399	228.848
-0.75177	5.09391e-15	5.2e-14	ENSG00000174672	BRSK2	protein_coding	1293.17	758.849	1342.83	1214.09	1322.58	705.752	809.345	761.451
-0.748118	5.19721e-15	5.30218e-14	ENSG00000134909	ARHGAP32	protein_coding	1462.52	859.327	1496.21	1464.72	1426.64	788.938	841.343	947.7
1.20116	5.49809e-15	5.60567e-14	ENSG00000145390	USP53	protein_coding	332.299	784.668	315.761	325.616	355.521	988.417	637.919	727.666
1.73118	5.52392e-15	5.62854e-14	ENSG00000145794	MEGF10	protein_coding	108.207	375.52	125.324	97.6775	101.618	473.192	402.656	250.711
0.799917	5.5357e-15	5.63707e-14	ENSG00000048392	RRM2B	protein_coding	510.705	895.746	548.186	506.874	477.054	902.279	875.666	909.292
-0.550428	5.55411e-15	5.65233e-14	ENSG00000136274	NACAD	protein_coding	3595.96	2443.62	3628.7	3500.67	3658.52	2398.42	2392.92	2539.52
0.858897	5.64366e-15	5.73992e-14	ENSG00000204387	SNHG32	lncRNA	913.627	1668.29	937.268	901.121	902.493	1441.16	1927.85	1635.86
1.38587	5.69654e-15	5.79014e-14	ENSG00000165886	UBTD1	protein_coding	108.168	287.836	113.936	108.582	101.986	260.051	337.005	266.453
-0.970874	5.7255e-15	5.816e-14	ENSG00000107295	SH3GL2	protein_coding	858.909	427.231	901.73	828.245	846.751	349.895	483.407	448.389
1.12707	5.79682e-15	5.88482e-14	ENSG00000100867	DHRS2	protein_coding	166.891	369.951	152.744	172.223	175.708	355.659	387.867	366.328
-0.684968	5.82593e-15	5.91075e-14	ENSG00000173898	SPTBN2	protein_coding	5081.64	3139.37	5365.65	5411.48	4467.81	3109.65	3126.72	3181.74
0.823843	5.87863e-15	5.96055e-14	ENSG00000106617	PRKAG2	protein_coding	435.069	774.867	454.131	413.757	437.319	737.352	780.013	807.237
0.855199	6.06923e-15	6.15003e-14	ENSG00000105722	ERF	protein_coding	569.063	1044.83	601.732	558.151	547.308	1149.85	1054.83	929.813
-1.18907	6.10135e-15	6.17879e-14	ENSG00000163393	SLC22A15	protein_coding	456.506	194.572	449.733	476.391	443.394	173.269	175.658	234.789
2.10256	6.23368e-15	6.30893e-14	ENSG00000057704	TMCC3	protein_coding	39.1062	169.556	57.6447	31.0469	28.6271	171.951	155.439	181.279
3.05288	6.29376e-15	6.36584e-14	ENSG00000269113	TRABD2B	protein_coding	10.8423	97.6198	12.5296	12.3802	7.61703	116.529	59.9887	116.342
-0.700408	6.34871e-15	6.41748e-14	ENSG00000135334	AKIRIN2	protein_coding	1798.22	1094.71	1866.53	1700.85	1827.26	1009.74	1168.45	1105.93
0.824499	6.41385e-15	6.47936e-14	ENSG00000115170	ACVR1	protein_coding	607.642	1085.45	548.031	655.054	619.84	1060.88	1158.51	1036.94
0.720905	6.52453e-15	6.58715e-14	ENSG00000131873	CHSY1	protein_coding	616.222	1022.85	628.332	628.756	591.579	1033.18	1019.88	1015.49
3.3403	6.53615e-15	6.59485e-14	ENSG00000073350	LLGL2	protein_coding	9.871	101.347	5.0555	10.4302	14.1273	134.157	95.6255	74.2586
-1.98875	6.84541e-15	6.90267e-14	ENSG00000267313	KC6	lncRNA	140.63	34.8129	140.202	148.536	133.15	38.1446	36.9611	29.333
1.42797	6.96882e-15	7.02282e-14	ENSG00000158747	NBL1	protein_coding	138.828	379.55	108.187	146.753	161.543	326.746	440.047	371.858
1.86569	6.98089e-15	7.03069e-14	ENSG00000134245	WNT2B	protein_coding	107.792	398.26	156.481	100.396	66.4978	350.04	382.196	462.546
-0.911663	7.14369e-15	7.19027e-14	ENSG00000096093	EFHC1	protein_coding	688.114	361.003	744.288	640.486	679.568	362.419	344.178	376.412
6.23022	7.15402e-15	7.19628e-14	ENSG00000240498	CDKN2B-AS1	lncRNA	5.083	417.516	10.6995	0.582141	3.96733	423.657	473.327	355.565
0.788394	7.27302e-15	7.31154e-14	ENSG00000013375	PGM3	protein_coding	723.138	1264.81	759.198	740.54	669.675	1387.96	1192.46	1214.02
2.09867	7.44912e-15	7.48401e-14	ENSG00000080493	SLC4A4	protein_coding	28.706	130.226	31.2222	29.6107	25.285	156.298	118.568	115.813
0.943087	7.54572e-15	7.57645e-14	ENSG00000101871	MID1	protein_coding	398.971	776.115	415.162	400.299	381.454	782.279	683.786	862.28
-0.626577	7.71182e-15	7.73852e-14	ENSG00000149926	TLCD3B	protein_coding	1964.06	1265.15	2017.28	1993.23	1881.65	1269.19	1219.79	1306.48
-0.822723	7.92436e-15	7.94698e-14	ENSG00000087301	TXNDC16	protein_coding	860.365	481.047	902.405	869.897	808.793	478.548	457.409	507.185
0.699752	8.00232e-15	8.02028e-14	ENSG00000071082	RPL31	protein_coding	3590	5865.47	3573.95	3632.04	3564.01	5357.73	6672.71	5565.97
-0.730672	8.25179e-15	8.2653e-14	ENSG00000155592	ZKSCAN2	protein_coding	1542.82	923.422	1429.06	1599.06	1600.34	935.277	864.546	970.443
1.29823	8.31388e-15	8.32245e-14	ENSG00000189171	S100A13	protein_coding	130.917	327.228	134.102	128.934	129.715	291.663	384.552	305.469
2.4213	8.70139e-15	8.70508e-14	ENSG00000156463	SH3RF2	protein_coding	19.715	109.327	13.6319	25.4577	20.0554	106.754	114.156	107.072
-0.596879	8.81252e-15	8.81091e-14	ENSG00000166257	SCN3B	protein_coding	6591.02	4337.16	6643.01	6650.09	6479.95	4357.37	3984.4	4669.71
1.36533	9.15919e-15	9.15198e-14	ENSG00000203485	INF2	protein_coding	154.587	407.318	159.935	184.869	118.956	443.265	410.518	368.172
3.75916	9.2161e-15	9.20031e-14	ENSG00000234840	LINC01239	lncRNA	5.00763	74.1911	4.27044	7.8273	2.92515	92.1609	54.7932	75.6192
-0.647159	9.22426e-15	9.20031e-14	ENSG00000127585	FBXL16	protein_coding	1640.58	1043.88	1675.54	1576.86	1669.35	1078.43	1002.07	1051.14
-0.725628	9.21923e-15	9.20031e-14	ENSG00000196123	KIAA0895L	protein_coding	3742.16	2247.52	3846.31	3620.07	3760.09	2303.54	1962.34	2476.68
0.618469	9.34754e-15	9.31764e-14	ENSG00000265808	SEC22B	protein_coding	1393.8	2145.62	1383.01	1352.08	1446.3	2033.51	2219.98	2183.36
-1.62236	9.70597e-15	9.66909e-14	ENSG00000188738	FSIP2	protein_coding	311.243	99.6844	271.405	376.595	285.729	100.328	121.734	76.9915
-0.501032	1.04746e-14	1.04285e-13	ENSG00000134824	FADS2	protein_coding	10136.9	7139.15	9979.44	10570	9861.36	7021.14	7360.89	7035.41
-0.798072	1.06544e-14	1.06012e-13	ENSG00000168993	CPLX1	protein_coding	883.383	504.808	878.071	859.431	912.648	525.737	466.628	522.06
-0.640181	1.09327e-14	1.08714e-13	ENSG00000171824	EXOSC10	protein_coding	1466.07	936.032	1501.94	1421.4	1474.88	944.58	930.252	933.263
0.761115	1.20315e-14	1.19569e-13	ENSG00000086598	TMED2	protein_coding	1882.82	3208.42	1822.37	1854.32	1971.78	2756.91	3549.85	3318.5
0.765163	1.28004e-14	1.27134e-13	ENSG00000163171	CDC42EP3	protein_coding	1034.58	1769.47	919.846	1068.54	1115.35	1662.72	1881.92	1763.77
1.61469	1.28361e-14	1.27412e-13	ENSG00000120690	ELF1	protein_coding	68.3036	218.522	63.6063	71.1302	70.1742	258.06	218.695	178.81
-0.713654	1.28858e-14	1.27802e-13	ENSG00000164687	FABP5	protein_coding	1304.57	785.888	1278.49	1294.35	1340.87	724.778	839.218	793.669
-0.74535	1.28908e-14	1.27802e-13	ENSG00000112983	BRD8	protein_coding	1235.48	737.16	1200.79	1269.89	1235.76	813.431	698.791	699.258
-0.607157	1.35353e-14	1.34111e-13	ENSG00000109265	CRACD	protein_coding	3844.69	2512.89	3831.79	3912.41	3789.86	2571.04	2305.2	2662.44
0.700847	1.41224e-14	1.39844e-13	ENSG00000116209	TMEM59	protein_coding	1952.26	3189.51	1932.64	1915.42	2008.73	2922.62	3587.75	3058.16
2.77586	1.43695e-14	1.42205e-13	ENSG00000253293	HOXA10	protein_coding	18.9148	137.163	12.3887	34.1697	10.186	133.449	124.008	154.031
-1.13158	1.45815e-14	1.44217e-13	ENSG00000161544	CYGB	protein_coding	354.421	158.226	375.649	340.415	347.199	152.689	163.467	158.523
0.661784	1.52585e-14	1.50823e-13	ENSG00000115806	GORASP2	protein_coding	1255.78	1993.31	1261.65	1195.08	1310.61	1856.47	2107.23	2016.24
-1.34857	1.62545e-14	1.60571e-13	ENSG00000132938	MTUS2	protein_coding	278.15	107.68	292.692	257.323	284.435	119.592	92.4232	111.024
1.91071	1.69834e-14	1.67672e-13	ENSG00000101605	MYOM1	protein_coding	68.2097	262.196	40.1811	84.6929	79.7551	240.343	305.115	241.131
3.67452	1.73656e-14	1.71343e-13	ENSG00000152580	IGSF10	protein_coding	6.25905	90.3844	8.64325	4.0189	6.115	144.448	53.3184	73.3869
-1.21194	1.74343e-14	1.71918e-13	ENSG00000091844	RGS17	protein_coding	504.718	214.949	477.43	565.154	471.569	236.608	171.295	236.944
1.94863	1.7449e-14	1.7196e-13	ENSG00000269190	FBXO17	protein_coding	35.0868	140.065	26.8603	38.025	40.3752	132.837	139.867	147.491
-0.701486	1.75713e-14	1.73062e-13	ENSG00000119283	TRIM67	protein_coding	1903.3	1161.78	1779.61	2019.04	1911.25	1158.26	1087.35	1239.73
-1.07392	1.86314e-14	1.83394e-13	ENSG00000153132	CLGN	protein_coding	409.799	190.817	399.073	435.326	394.999	186.647	181.512	204.292
1.68995	1.86441e-14	1.8341e-13	ENSG00000001617	SEMA3F	protein_coding	72.7618	241.572	62.7305	98.0248	57.5302	268.453	237.278	218.985
0.552405	1.87438e-14	1.84281e-13	ENSG00000087085	ACHE	protein_coding	2699.29	3968.91	2779.46	2659.17	2659.23	3818.26	3907.67	4180.8
0.683162	1.9085e-14	1.87523e-13	ENSG00000177600	RPLP2	protein_coding	2371.83	3829.52	2317.6	2438.5	2359.39	3612.37	4302.5	3573.69
1.09197	1.92996e-14	1.89519e-13	ENSG00000114738	MAPKAPK3	protein_coding	217.582	468.918	216.946	242.577	193.223	428.405	512.429	465.921
2.40203	1.93789e-14	1.90185e-13	ENSG00000100031	GGT1	protein_coding	20.6181	115.145	26.4993	12.0812	23.2737	118.197	124.223	103.014
-1.31164	1.94167e-14	1.90442e-13	ENSG00000100678	SLC8A3	protein_coding	396.256	157.621	423.411	367.75	397.607	177.178	120.437	175.248
-0.642296	1.99725e-14	1.95778e-13	ENSG00000102935	ZNF423	protein_coding	1333.29	850.206	1322.75	1337.67	1339.46	862.075	838.776	849.768
2.47485	2.09284e-14	2.05026e-13	ENSG00000172399	MYOZ2	protein_coding	17.5548	102.632	13.0559	18.214	21.3946	84.812	121.313	101.77
-1.95357	2.10157e-14	2.0576e-13	ENSG00000182348	ZNF804B	protein_coding	138.672	33.5856	138.763	144.377	132.875	28.9835	32.64	39.1333
0.910778	2.16474e-14	2.11819e-13	ENSG00000048342	CC2D2A	protein_coding	289.309	548.876	293.186	290.522	284.218	524.313	587.172	535.143
1.0198	2.18659e-14	2.1383e-13	ENSG00000175745	NR2F1	protein_coding	658.92	1359.11	629.961	739.771	607.027	1516.49	1092.57	1468.28
-0.827846	2.19166e-14	2.142e-13	ENSG00000101958	GLRA2	protein_coding	1204.95	674.486	1251.46	1221.1	1142.28	717.114	585.734	720.61
0.926048	2.26139e-14	2.20883e-13	ENSG00000064763	FAR2	protein_coding	649.009	1246.96	714.121	539.686	693.219	1267.46	1147.25	1326.16
0.730906	2.27311e-14	2.21897e-13	ENSG00000123384	LRP1	protein_coding	8759.71	14668.9	8308.43	9628.87	8341.83	16297.2	12929.2	14780.4
0.611661	2.29915e-14	2.24306e-13	ENSG00000158258	CLSTN2	protein_coding	6175.87	9484.74	5978.08	6494.81	6054.74	9735.65	8614.96	10103.6
-1.1764	2.31046e-14	2.25277e-13	ENSG00000186487	MYT1L	protein_coding	1162.64	511.708	1207.71	1207.14	1073.06	656.917	381.263	496.943
1.11143	2.3919e-14	2.3308e-13	ENSG00000008282	SYPL1	protein_coding	162.61	357.334	171.669	167.401	148.761	369.808	349.881	352.314
2.82243	2.46336e-14	2.39902e-13	ENSG00000182179	UBA7	protein_coding	11.7593	87.8545	10.5969	9.33972	15.3413	101.675	82.8963	78.9925
1.28558	2.60216e-14	2.5327e-13	ENSG00000114779	ABHD14B	protein_coding	116.957	289.302	125.171	115.332	110.368	256.294	323.697	287.915
-0.524571	2.66774e-14	2.595e-13	ENSG00000090097	PCBP4	protein_coding	4368.67	3036.26	4498.33	4410.17	4197.5	2979.73	3074.41	3054.65
-1.00049	2.69099e-14	2.61608e-13	ENSG00000154556	SORBS2	protein_coding	1552.83	761.436	1410.78	1673.34	1574.35	667.223	679.91	937.174
0.965458	2.70944e-14	2.63246e-13	ENSG00000196743	GM2A	protein_coding	255.313	507.121	248.669	274.071	243.199	528.439	517.03	475.894
0.73513	2.79387e-14	2.7129e-13	ENSG00000159792	PSKH1	protein_coding	577.198	968.085	582.55	580.399	568.646	962.38	1018.31	923.561
1.32756	2.84576e-14	2.76166e-13	ENSG00000135111	TBX3	protein_coding	113.966	291.77	96.246	127.044	118.606	275.891	322.324	277.094
1.49662	2.86129e-14	2.7751e-13	ENSG00000090013	BLVRB	protein_coding	73.0078	210.192	69.9541	72.8706	76.1986	181.285	234.922	214.37
-0.671596	2.88397e-14	2.79545e-13	ENSG00000167889	MGAT5B	protein_coding	1475.14	919.535	1555.46	1414.36	1455.6	918.98	885.917	953.708
2.77704	2.97436e-14	2.88138e-13	ENSG00000221869	CEBPD	protein_coding	11.7283	86.0813	13.0928	13.0491	9.04286	94.8788	94.4138	68.9514
-0.772893	2.99362e-14	2.89834e-13	ENSG00000100077	GRK3	protein_coding	1738.27	1006.12	1534.33	1783.72	1896.77	964.602	993.223	1060.53
-1.05478	2.99798e-14	2.90086e-13	ENSG00000152926	ZNF117	protein_coding	1083.82	516.36	1075.35	1195.77	980.338	620.488	414.126	514.465
-0.521857	3.02829e-14	2.92847e-13	ENSG00000132718	SYT11	protein_coding	12355.4	8566.99	12468.8	12268.8	12328.4	7992	8663.15	9045.83
-0.851754	3.03034e-14	2.92874e-13	ENSG00000156504	PABIR2	protein_coding	786.111	429.668	794.906	769.238	794.189	418.112	396.285	474.606
1.87287	3.03319e-14	2.92978e-13	ENSG00000157978	LDLRAP1	protein_coding	36.5546	139.542	41.6796	33.7517	34.2324	147.104	124.762	146.76
1.76266	3.14051e-14	3.03167e-13	ENSG00000172889	EGFL7	protein_coding	47.0841	165.068	54.5802	47.0518	39.6202	162.871	183.901	148.432
0.817108	3.14301e-14	3.03231e-13	ENSG00000013288	MAN2B2	protein_coding	779.598	1393.22	740.725	761.1	836.969	1559.03	1235.25	1385.37
-0.904027	3.14615e-14	3.03356e-13	ENSG00000108055	SMC3	protein_coding	1652.29	879.159	1691.33	1724.46	1541.09	1048.04	742.856	846.587
2.61749	3.30651e-14	3.18633e-13	ENSG00000164107	HAND2	protein_coding	19.5813	124.022	10.0131	30.119	18.6117	114.62	142.362	115.083
0.621463	3.32057e-14	3.19801e-13	ENSG00000177239	MAN1B1	protein_coding	1201.44	1859.06	1133.74	1262.23	1208.35	1875.93	1874.12	1827.11
-1.09806	3.33454e-14	3.20959e-13	ENSG00000137460	FHDC1	protein_coding	419.141	191.205	408.791	464.159	384.472	180.759	191.74	201.116
-0.918175	3.43037e-14	3.2999e-13	ENSG00000005483	KMT2E	protein_coding	2950.95	1547.18	2880.19	3198.21	2774.45	1787.48	1236.78	1617.28
-0.632237	3.45861e-14	3.32513e-13	ENSG00000131409	LRRC4B	protein_coding	1622.07	1044.16	1648.63	1575.99	1641.61	1097.09	1001.79	1033.59
0.895842	3.57124e-14	3.43143e-13	ENSG00000185222	TCEAL9	protein_coding	294.116	553.727	287.127	314.61	280.61	557.56	552.836	550.784
0.758366	3.67038e-14	3.52463e-13	ENSG00000204386	NEU1	protein_coding	539.233	917.346	525.701	537.196	554.801	868.084	977.626	906.328
-0.525534	3.69774e-14	3.54884e-13	ENSG00000175130	MARCKSL1	protein_coding	18001.9	12451.9	18355.4	17947.5	17702.7	11598.6	13210.2	12547
1.92417	3.7046e-14	3.55336e-13	ENSG00000134762	DSC3	protein_coding	48.4048	188.525	53.6593	56.904	34.651	153.624	232.106	179.846
0.926849	3.72301e-14	3.56894e-13	ENSG00000184164	CRELD2	protein_coding	319.252	617.18	298.178	313.422	346.156	647.785	637.032	566.721
-0.790989	3.77024e-14	3.61213e-13	ENSG00000187742	SECISBP2	protein_coding	935.266	537.829	971.084	941.703	893.013	566.854	491.277	555.358
1.46708	3.77478e-14	3.61438e-13	ENSG00000196843	ARID5A	protein_coding	81.3964	229.745	91.03	67.4964	85.6627	217.03	221.128	251.078
0.711838	3.78791e-14	3.62485e-13	ENSG00000231500	RPS18	protein_coding	7255.71	11965.8	7048.05	7306.62	7412.47	11045	13858.7	10993.7
0.765973	3.80182e-14	3.63605e-13	ENSG00000101493	ZNF516	protein_coding	492.357	847.028	503.388	479.496	494.186	882.493	858.817	799.776
0.568777	3.81599e-14	3.6475e-13	ENSG00000181789	COPG1	protein_coding	2836.71	4223.42	2759.57	2751.39	2999.16	4133.63	4442.77	4093.86
-0.620198	3.87683e-14	3.70351e-13	ENSG00000091972	CD200	protein_coding	2272.51	1465.36	2310.5	2173.37	2333.67	1364.65	1521.33	1510.11
-0.809106	3.91413e-14	3.73697e-13	ENSG00000187605	TET3	protein_coding	2274.93	1286.21	2197.65	2398.26	2228.88	1312.4	1094.83	1451.39
-1.26194	3.92421e-14	3.74443e-13	ENSG00000278864	RP11-45M22.2	TEC	315.352	129.702	323.048	333.474	289.534	141.726	111.105	136.274
0.566624	3.98124e-14	3.79666e-13	ENSG00000233927	RPS28	protein_coding	2182.56	3245.55	2238.3	2181.52	2127.86	3219.49	3421.69	3095.47
-1.04186	4.03515e-14	3.84585e-13	ENSG00000129159	KCNC1	protein_coding	876.183	422.376	786.14	909.35	933.059	467.297	339.851	459.979
1.46298	4.08198e-14	3.88824e-13	ENSG00000077150	NFKB2	protein_coding	80.1208	227.465	65.6343	80.6848	94.0434	226.587	229.268	226.541
-0.630254	4.12331e-14	3.92534e-13	ENSG00000110881	ASIC1	protein_coding	1815.89	1166.56	1771.48	1832.07	1844.13	1170.83	1101.55	1227.3
-0.494972	4.17143e-14	3.96887e-13	ENSG00000157216	SSBP3	protein_coding	4405.28	3118.55	4332.32	4428.23	4455.29	3181.76	3046.63	3127.27
-0.952447	4.33282e-14	4.12004e-13	ENSG00000132182	NUP210	protein_coding	754.046	385.684	667.1	822.061	772.976	404.786	345.234	407.032
-1.00634	4.41774e-14	4.19838e-13	ENSG00000174498	IGDCC3	protein_coding	816.362	397.683	831.589	872.243	745.253	346.176	373.672	473.199
-0.853928	4.46996e-14	4.24557e-13	ENSG00000002746	HECW1	protein_coding	1283.47	704.516	1197.31	1248.82	1404.26	747.669	611.501	754.378
-1.10894	4.68842e-14	4.4505e-13	ENSG00000143669	LYST	protein_coding	1319.69	597.883	1314.51	1426.37	1218.18	491.893	532.891	768.864
2.73401	4.73483e-14	4.49197e-13	ENSG00000287038	RP11-373A6.2	lncRNA	12.955	92.1358	12.1317	7.8117	18.9216	86.8133	104.633	84.9616
0.757845	4.745e-14	4.49903e-13	ENSG00000143514	TP53BP2	protein_coding	746.786	1278.97	710.339	716.104	813.915	1384.74	1225.4	1226.78
-0.869591	4.75037e-14	4.50154e-13	ENSG00000082269	FAM135A	protein_coding	646.572	348.4	653.472	679.675	606.569	336.555	343.303	365.343
0.859963	4.8071e-14	4.55269e-13	ENSG00000067182	TNFRSF1A	protein_coding	613.399	1121.85	597.331	701.444	541.421	1053.9	1141.15	1170.5
-0.675567	4.81195e-14	4.55466e-13	ENSG00000125772	GPCPD1	protein_coding	3052.81	1896.51	2903.45	3255.05	2999.93	1882.96	1739.07	2067.5
-0.758615	4.92014e-14	4.65441e-13	ENSG00000136828	RALGPS1	protein_coding	1454.98	851.223	1444.85	1482.94	1437.15	835.363	766.528	951.776
-0.760189	5.06711e-14	4.7907e-13	ENSG00000184194	GPR173	protein_coding	1789.2	1046.01	1721.58	1812.26	1833.75	1028.07	932.727	1177.24
-0.773861	5.17795e-14	4.89269e-13	ENSG00000110921	MVK	protein_coding	855.91	493.505	891.101	819.45	857.178	468.013	515.746	496.754
4.01803	5.35856e-14	5.06045e-13	ENSG00000146477	SLC22A3	protein_coding	3.45956	62.0125	2.79622	3.46739	4.11508	57.3082	75.9432	52.7862
-0.528166	5.45125e-14	5.14505e-13	ENSG00000159335	PTMS	protein_coding	8619.63	5950.8	9021.05	8527.5	8310.33	5763.93	6277.4	5811.08
6.36766	5.47605e-14	5.16325e-13	ENSG00000109193	SULT1E1	protein_coding	1.36107	108.622	1.42733	2.65588	0	121.517	95.3129	109.036
0.592795	5.47679e-14	5.16325e-13	ENSG00000143549	TPM3	protein_coding	3162.35	4788.6	3267.64	3075.94	3143.46	4601.15	5209.77	4554.88
1.76582	5.89497e-14	5.55432e-13	ENSG00000263528	IKBKE	protein_coding	43.9895	154.114	48.2485	47.9609	35.7592	144.66	163.823	153.861
-0.802074	5.90873e-14	5.56411e-13	ENSG00000163462	TRIM46	protein_coding	970.29	550.972	1021.61	980.34	908.917	556.047	506.266	590.602
4.53091	6.18009e-14	5.81633e-13	ENSG00000283265	RP11-95M15.3	lncRNA	2.3919	60.5943	3.7426	2.61117	0.821942	61.0856	60.1608	60.5366
1.2451	6.40788e-14	6.02727e-13	ENSG00000133131	MORC4	protein_coding	113.975	275.451	128.059	108.604	105.262	272.28	277.419	276.654
0.605626	6.56891e-14	6.17523e-13	ENSG00000101199	ARFGAP1	protein_coding	1156.9	1773.08	1175.2	1138.69	1156.81	1856.36	1698.39	1764.5
4.22781	6.59262e-14	6.19399e-13	ENSG00000198203	SULT1C2	protein_coding	4.40064	86.0667	4.65296	1.59295	6.95601	114.424	33.2682	110.508
1.12891	6.62843e-14	6.22409e-13	ENSG00000264522	OTUD7B	protein_coding	210.89	467.042	225.761	172.136	234.772	463.863	444.981	492.282
-0.653563	6.78018e-14	6.36296e-13	ENSG00000187164	SHTN1	protein_coding	1970.07	1246	1936.49	2060.72	1913	1281.78	1148.58	1307.62
-0.593885	6.86009e-14	6.4343e-13	ENSG00000085433	WDR47	protein_coding	2476.01	1628.32	2409.45	2423.41	2595.16	1550.68	1630.59	1703.71
1.11931	6.95113e-14	6.51599e-13	ENSG00000185043	CIB1	protein_coding	155.35	342.289	166.248	155.683	144.12	325.404	365.082	336.38
-1.3501	7.01123e-14	6.56861e-13	ENSG00000176463	SLCO3A1	protein_coding	428.821	166.106	415.76	482.107	388.595	185.904	123.267	189.147
6.48571	7.05341e-14	6.60438e-13	ENSG00000227544	AC018647.3	lncRNA	0.896857	76.264	0	2.21448	0.476094	82.3103	69.0937	77.3879
1.37584	7.53437e-14	7.05072e-13	ENSG00000175155	YPEL2	protein_coding	164.126	432.229	136.397	221.542	134.44	430.404	452.193	414.09
0.877013	7.72255e-14	7.22272e-13	ENSG00000118762	PKD2	protein_coding	550.418	1024.12	589.788	532.655	528.811	1090.45	878.751	1103.16
1.0178	7.80936e-14	7.29979e-13	ENSG00000180694	TMEM64	protein_coding	255.925	529.211	237.137	289.933	240.704	575.575	525.404	486.655
1.10764	8.05938e-14	7.52923e-13	ENSG00000152104	PTPN14	protein_coding	298.933	655.116	244.345	367.53	284.923	665.514	614.949	684.887
-0.791772	8.09005e-14	7.55361e-13	ENSG00000101445	PPP1R16B	protein_coding	939.604	535.853	922.808	931.713	964.292	505.542	594.966	507.05
0.707481	8.10515e-14	7.56344e-13	ENSG00000164405	UQCRQ	protein_coding	711.939	1168.31	691.316	742.872	701.63	1108.35	1247.85	1148.74
-1.59964	8.1311e-14	7.58336e-13	ENSG00000157890	MEGF11	protein_coding	320.012	100.527	340.916	344.195	274.926	74.7128	89.1012	137.767
-0.550025	8.18482e-14	7.62916e-13	ENSG00000155980	KIF5A	protein_coding	12865.9	8744.9	12716.2	13198.7	12682.8	8238.64	8500.8	9495.25
-1.45372	8.23352e-14	7.67022e-13	ENSG00000161298	ZNF382	protein_coding	907.143	328.291	955.026	930.504	835.9	455.645	206.734	322.495
-1.06676	8.35602e-14	7.77995e-13	ENSG00000143469	SYT14	protein_coding	603.139	289.253	604.17	635.693	569.555	355.237	245.996	266.526
-0.951518	8.5038e-14	7.91308e-13	ENSG00000183454	GRIN2A	protein_coding	1871.28	960.226	1739.75	1978.18	1895.92	1097.83	751.163	1031.69
0.814405	8.61087e-14	8.00821e-13	ENSG00000095380	NANS	protein_coding	398.021	706.65	400.984	399.768	393.312	696.523	754.703	668.726
-0.730024	8.78342e-14	8.16409e-13	ENSG00000113580	NR3C1	protein_coding	1127.36	672.512	1152.53	1178.51	1051.05	654.924	654.066	708.545
-0.551354	8.80672e-14	8.18114e-13	ENSG00000067064	IDI1	protein_coding	2760.5	1872.87	2661.71	2773.86	2845.94	1810.08	1916.84	1891.69
-0.841831	8.86023e-14	8.22622e-13	ENSG00000172915	NBEA	protein_coding	2493.83	1382.53	2413.63	2611.06	2456.8	1596.43	1135.45	1415.71
0.610782	8.8948e-14	8.25367e-13	ENSG00000148303	RPL7A	protein_coding	9797.83	15034.7	9963.37	9627.61	9802.51	13987.1	16819.2	14297.7
1.12483	8.91492e-14	8.2677e-13	ENSG00000176658	MYO1D	protein_coding	178.973	393.885	176.878	201.28	158.761	361.604	392.449	427.603
1.26983	9.09404e-14	8.42908e-13	ENSG00000134198	TSPAN2	protein_coding	134.276	329.061	146.408	107.393	149.028	318.471	338.111	330.602
1.097	9.2813e-14	8.59782e-13	ENSG00000118407	FILIP1	protein_coding	210.192	461.451	209.09	200.585	220.901	539.508	408.729	436.118
-0.812897	9.37257e-14	8.67751e-13	ENSG00000143434	SEMA6C	protein_coding	1438.49	805.673	1347.7	1491.93	1475.83	680.764	869.108	867.147
0.606918	9.46441e-14	8.75763e-13	ENSG00000145391	SETD7	protein_coding	943.961	1446.52	945.418	949.068	937.397	1476.4	1422.02	1441.15
-0.43125	9.47521e-14	8.76271e-13	ENSG00000198668	CALM1	protein_coding	13496.8	9981.31	13420.4	13345.1	13725	9874.52	9953.55	10115.9
0.766783	9.64402e-14	8.91384e-13	ENSG00000118181	RPS25	protein_coding	2285.07	3915.87	2262.66	2222.8	2369.75	3385.39	4539.02	3823.18
0.900316	9.74717e-14	9.00414e-13	ENSG00000130733	YIPF2	protein_coding	353.919	667.52	402.656	324.637	334.465	670.302	669.773	662.484
0.678138	9.79829e-14	9.04631e-13	ENSG00000089157	RPLP0	protein_coding	12237.6	19765.3	12301.1	12406.8	12004.8	18056.5	22815.3	18424
-0.680477	9.86975e-14	9.10719e-13	ENSG00000123213	NLN	protein_coding	1962.22	1210.46	2045.01	1904.46	1937.19	1081.53	1259.95	1289.9
0.657207	1.00243e-13	9.24459e-13	ENSG00000142937	RPS8	protein_coding	5701.92	9040.15	5491.99	5679.79	5933.96	8364.41	10220.7	8535.35
-0.600266	1.01198e-13	9.32749e-13	ENSG00000100320	RBFOX2	protein_coding	14382.4	9445.06	14721.2	14738.7	13687.3	10157.4	8510.84	9667
-0.754564	1.03919e-13	9.57295e-13	ENSG00000134013	LOXL2	protein_coding	2151.9	1265.91	1995.88	2424.95	2034.89	1287.5	1338.34	1171.9
0.751596	1.04101e-13	9.58435e-13	ENSG00000129925	PGAP6	protein_coding	747.128	1267.39	739.436	826.795	675.153	1277.89	1230.02	1294.26
-0.918534	1.04919e-13	9.65426e-13	ENSG00000122643	NT5C3A	protein_coding	582.431	300.859	566.764	568.598	611.932	265.401	319.544	317.633
1.159	1.05004e-13	9.65673e-13	ENSG00000133107	TRPC4	protein_coding	152.547	350.135	141.065	161.928	154.647	394.905	313.025	342.475
-0.730701	1.05086e-13	9.65894e-13	ENSG00000067715	SYT1	protein_coding	5374.19	3218.53	5358.8	5582.22	5181.54	3603.82	2737.26	3314.49
-1.24636	1.06148e-13	9.75108e-13	ENSG00000077063	CTTNBP2	protein_coding	502.493	210.527	575.616	467.679	464.184	246.536	220.772	164.272
0.666855	1.07578e-13	9.87698e-13	ENSG00000161013	MGAT4B	protein_coding	1075.83	1718.41	1056.58	1082.99	1087.94	1667.36	1874.21	1613.67
-0.940837	1.08611e-13	9.96629e-13	ENSG00000144229	THSD7B	protein_coding	644.932	333.585	646.217	679.688	608.892	362.929	288.106	349.72
1.03137	1.09803e-13	1.00645e-12	ENSG00000162496	DHRS3	protein_coding	185.515	385.762	189.653	176.06	190.831	391.536	400.774	364.976
-0.866532	1.098e-13	1.00645e-12	ENSG00000106701	FSD1L	protein_coding	717.34	392.361	733.804	720.171	698.044	438.061	348.498	390.524
0.724223	1.10412e-13	1.01146e-12	ENSG00000233098	CCDC144NL-AS1	lncRNA	557.481	925.516	584.474	535.623	552.346	891.461	941.595	943.492
-1.26957	1.11822e-13	1.02382e-12	ENSG00000162631	NTNG1	protein_coding	283.429	116.058	264.528	288.521	297.239	128.019	101.138	119.016
1.53613	1.11888e-13	1.02385e-12	ENSG00000075275	CELSR1	protein_coding	112.764	335.28	105.166	142.147	90.9791	338.786	398.787	268.268
0.80809	1.13856e-13	1.04128e-12	ENSG00000003436	TFPI	protein_coding	362.761	640.738	375.745	349.703	362.836	636.566	650.225	635.423
-0.566359	1.15619e-13	1.05682e-12	ENSG00000033327	GAB2	protein_coding	3094.84	2078.55	3041.31	3157.99	3085.22	2044.41	1980.37	2210.88
-0.763618	1.16376e-13	1.06315e-12	ENSG00000013441	CLK1	protein_coding	1671.21	981.325	1623.14	1614.8	1775.7	1106.58	869.126	968.271
-0.812255	1.18741e-13	1.08416e-12	ENSG00000162769	FLVCR1	protein_coding	782.743	442.31	749.898	794.695	803.635	458.456	404.085	464.39
-0.737778	1.21102e-13	1.10511e-12	ENSG00000104093	DMXL2	protein_coding	2656.33	1583.2	2794.77	2706.31	2467.9	1711.59	1375.8	1662.21
0.72538	1.21997e-13	1.11266e-12	ENSG00000147403	RPL10	protein_coding	8580.65	14322.9	8760.67	8505.26	8476.02	12708.6	16796.9	13463.2
5.72017	1.2218e-13	1.11371e-12	ENSG00000102683	SGCG	protein_coding	1.18643	70.8876	1.86807	0.86879	0.822428	67.6366	81.4719	63.5543
-0.855637	1.2528e-13	1.14134e-12	ENSG00000165379	LRFN5	protein_coding	815.317	442.266	796.852	894.484	754.615	406.061	450.367	470.37
-0.660807	1.26677e-13	1.15343e-12	ENSG00000160753	RUSC1	protein_coding	2516.16	1577.73	2597.76	2657.23	2293.48	1482.91	1592.04	1658.22
1.09737	1.26971e-13	1.15547e-12	ENSG00000111817	DSE	protein_coding	264.891	580.532	216.98	277.71	299.981	655.372	531.503	554.722
-0.913594	1.27868e-13	1.163e-12	ENSG00000178573	MAF	protein_coding	921.49	485.551	901.784	928.33	934.356	524.419	400.216	532.019
-0.649754	1.33531e-13	1.21383e-12	ENSG00000135596	MICAL1	protein_coding	1787.44	1130.45	1851.61	1643.37	1867.35	1103.78	1146.2	1141.37
0.757343	1.34634e-13	1.22319e-12	ENSG00000163597	SNHG16	lncRNA	651.09	1111.12	684.473	659.231	609.566	1133.63	1179.52	1020.2
-0.591726	1.35109e-13	1.22683e-12	ENSG00000054793	ATP9A	protein_coding	8284.55	5465.33	8028.5	8572.28	8252.86	5251.42	5127.43	6017.13
0.796037	1.38236e-13	1.25453e-12	ENSG00000134851	TMEM165	protein_coding	470.471	822.178	498.753	460.046	452.614	780.056	886.566	799.912
9.88318	1.38707e-13	1.25811e-12	ENSG00000070190	DAPP1	protein_coding	0	93.1784	0	0	0	110.552	90.8639	78.1189
1.49712	1.41519e-13	1.28292e-12	ENSG00000164023	SGMS2	protein_coding	83.4802	248.043	86.5703	88.692	75.1781	310.449	226.939	206.74
1.28237	1.51458e-13	1.37226e-12	ENSG00000142279	WTIP	protein_coding	133.051	332.136	126.921	112.038	160.194	350.51	301.705	344.194
-0.749964	1.5236e-13	1.37968e-12	ENSG00000164985	PSIP1	protein_coding	2192.57	1301.01	2266.8	2179.32	2131.58	1506.41	1159.78	1236.83
1.11161	1.55077e-13	1.40351e-12	ENSG00000107551	RASSF4	protein_coding	197.418	437.286	188.312	174.951	228.991	483.068	415.045	413.745
-0.521777	1.55757e-13	1.4089e-12	ENSG00000132912	DCTN4	protein_coding	3178.3	2205.05	3279.47	3073.71	3181.7	2201.47	2175.83	2237.85
0.639503	1.56045e-13	1.41073e-12	ENSG00000044115	CTNNA1	protein_coding	3681.58	5763.15	3708.21	3351.06	3985.48	5352.19	6097.42	5839.85
0.606435	1.57585e-13	1.42311e-12	ENSG00000121413	ZSCAN18	protein_coding	967.062	1476.95	958.88	984.486	957.821	1429.66	1510.17	1491.02
-0.580663	1.57587e-13	1.42311e-12	ENSG00000122515	ZMIZ2	protein_coding	2099.6	1400.03	2041.47	2190.87	2066.47	1452.52	1368.29	1379.29
0.615222	1.5783e-13	1.42453e-12	ENSG00000075415	SLC25A3	protein_coding	5228.63	8046.01	5216.61	5030.22	5439.04	7388.16	8902	7847.86
0.826953	1.61981e-13	1.46119e-12	ENSG00000203875	SNHG5	lncRNA	733.099	1313.6	717.334	732.7	749.262	1258.18	1520.17	1162.45
1.30664	1.68191e-13	1.51638e-12	ENSG00000198680	TUSC1	protein_coding	98.5913	250.268	94.3711	90.3884	111.014	249.234	265.694	235.876
-0.780497	1.71777e-13	1.54787e-12	ENSG00000153339	TRAPPC8	protein_coding	873.584	503.333	799.12	889.056	932.577	493.794	514.829	501.376
-0.636465	1.72141e-13	1.5503e-12	ENSG00000079841	RIMS1	protein_coding	3937.14	2519.31	3790.96	4020.79	3999.67	2603.5	2250.13	2704.3
-1.09952	1.77519e-13	1.59786e-12	ENSG00000162373	BEND5	protein_coding	758.733	343.393	670.222	805.176	800.799	260.86	396.699	372.619
0.866675	1.78004e-13	1.60136e-12	ENSG00000110092	CCND1	protein_coding	310.95	571.15	333.494	300.909	298.446	550.02	573.216	590.214
2.03764	1.79327e-13	1.61238e-12	ENSG00000279821	RP11-1334A24.5	TEC	26.0253	112.145	21.4406	29.477	27.1583	110.342	116.691	109.404
1.43428	1.8191e-13	1.63471e-12	ENSG00000116157	GPX7	protein_coding	84.2599	233.836	91.5486	79.9472	81.2839	225.277	272.456	203.776
-1.68326	1.84381e-13	1.65602e-12	ENSG00000206140	TMEM191C	protein_coding	229.935	71.1479	246.294	220.925	222.586	85.8459	46.706	80.8917
0.741853	1.87807e-13	1.68587e-12	ENSG00000125691	RPL23	protein_coding	4233.63	7142.51	4316.07	4120.01	4264.81	6580.12	8411.7	6435.72
1.53671	1.92199e-13	1.72436e-12	ENSG00000173281	PPP1R3B	protein_coding	58.6882	175.363	63.92	56.1328	56.0117	174.952	163.794	187.344
-0.653418	1.98745e-13	1.78212e-12	ENSG00000118689	FOXO3	protein_coding	1754.39	1109.43	1744.47	1824.82	1693.89	1136.36	1022.74	1169.18
0.704984	2.08618e-13	1.86964e-12	ENSG00000112306	RPS12	protein_coding	3962.12	6503.67	3845.56	3925.77	4115.02	5992.48	7521.74	5996.78
1.05615	2.10505e-13	1.88553e-12	ENSG00000151952	TMEM132D	protein_coding	219.858	462.787	195.429	251.843	212.301	420.718	478.555	489.089
1.39	2.14548e-13	1.9207e-12	ENSG00000154027	AK5	protein_coding	172.521	459.639	204.828	172.136	140.599	341.36	527.5	510.057
0.585499	2.20464e-13	1.9726e-12	ENSG00000254772	EEF1G	protein_coding	16780	25382.9	17044.9	16793.3	16501.7	23403.3	28285.8	24459.7
-0.489229	2.21476e-13	1.98057e-12	ENSG00000162512	SDC3	protein_coding	12063.1	8559.22	11935.1	12237.6	12016.7	8101.38	8541.39	9034.89
1.34677	2.21691e-13	1.98143e-12	ENSG00000177105	RHOG	protein_coding	89.9696	234.529	79.4409	101.717	88.7511	225.59	250.742	227.257
0.696612	2.24153e-13	2.00234e-12	ENSG00000131446	MGAT1	protein_coding	739.01	1207.61	732.804	757.759	726.468	1217.99	1284.67	1120.16
9.76754	2.253e-13	2.0115e-12	ENSG00000167332	OR51E2	protein_coding	0	92.0879	0	0	0	86.1524	98.9653	91.146
-0.571618	2.28194e-13	2.03624e-12	ENSG00000213190	MLLT11	protein_coding	12469.5	8340.54	12458	12482.7	12467.8	7466.7	8821.52	8733.38
0.696559	2.31928e-13	2.06733e-12	ENSG00000177951	BET1L	protein_coding	750.946	1225.82	722.378	809.792	720.667	1216.42	1278.89	1182.14
0.629827	2.31884e-13	2.06733e-12	ENSG00000139146	SINHCAF	protein_coding	817.766	1274.26	822.148	798.643	832.507	1297.74	1236.6	1288.45
-1.44837	2.36299e-13	2.10515e-12	ENSG00000177990	DPY19L2	protein_coding	228.166	81.5214	221.047	245.142	218.309	88.1794	65.5149	90.8697
-1.24257	2.41236e-13	2.14797e-12	ENSG00000246922	UBAP1L	protein_coding	331.787	138.405	310.977	337.31	347.073	152.553	111.405	151.257
0.700403	2.48719e-13	2.21341e-12	ENSG00000104522	GFUS	protein_coding	635.531	1039.55	640.709	628.022	637.862	1016.26	1108.93	993.446
-1.42467	2.57802e-13	2.29301e-12	ENSG00000135976	ANKRD36	protein_coding	662.065	243.641	729.304	680.26	576.631	341.521	167.396	222.006
-0.902785	2.59188e-13	2.30409e-12	ENSG00000187122	SLIT1	protein_coding	834.347	441.705	839.875	885.272	777.893	465.711	376.626	482.78
-1.52226	2.59453e-13	2.30521e-12	ENSG00000259295	CSPG4P12	transcribed_unprocessed_pseudogene	273.13	94.8713	238.675	282.478	298.237	121.822	68.9538	93.8386
-1.61243	2.60801e-13	2.31594e-12	ENSG00000173269	MMRN2	protein_coding	204.786	63.7197	183.818	225.606	204.934	46.5806	78.5071	66.0715
-0.591842	2.61392e-13	2.31995e-12	ENSG00000108852	MPP2	protein_coding	1931.71	1272.76	1926.98	1898.74	1969.42	1246.16	1226.04	1346.07
0.510134	2.62937e-13	2.3324e-12	ENSG00000159217	IGF2BP1	protein_coding	2163.3	3090.8	2131.52	2187.04	2171.34	3070.78	3017.82	3183.79
-0.683788	2.67408e-13	2.37079e-12	ENSG00000087470	DNM1L	protein_coding	2735.2	1694.61	2648.96	2814.88	2741.77	1813.74	1480.66	1789.42
-1.64938	2.73616e-13	2.42453e-12	ENSG00000258548	LINC00645	lncRNA	213.953	65.7309	250.845	216.368	174.648	64.0936	77.746	55.3532
1.00846	2.7518e-13	2.43708e-12	ENSG00000079150	FKBP7	protein_coding	301.292	611.087	287.791	340.05	276.034	522.145	669.628	641.487
7.30697	2.77264e-13	2.45422e-12	ENSG00000197376	RP11-722P11.8	transcribed_processed_pseudogene	0.461838	105.937	0	0.711172	0.674343	107.008	95.6287	115.175
0.719267	2.78086e-13	2.46018e-12	ENSG00000171858	RPS21	protein_coding	1197.76	1984.76	1180.5	1183.29	1229.49	1848.07	2254.48	1851.73
-0.759996	2.78295e-13	2.4607e-12	ENSG00000134324	LPIN1	protein_coding	1179.12	690.747	1211.01	1169.05	1157.29	705.888	611.773	754.579
1.30175	2.82843e-13	2.49958e-12	ENSG00000026297	RNASET2	protein_coding	102.722	257.886	103.318	92.2892	112.559	231.574	288.702	253.384
-2.0548	2.85195e-13	2.51901e-12	ENSG00000279565	RP4-570O12.3	TEC	134.541	30.7745	116.492	144.741	142.389	31.8472	22.2278	38.2484
2.3045	2.8712e-13	2.53467e-12	ENSG00000166801	FAM111A	protein_coding	36.1574	191.154	27.0084	47.7171	33.7468	289.359	125.059	159.044
0.733166	2.88074e-13	2.54173e-12	ENSG00000177830	CHID1	protein_coding	750.871	1255.38	696.878	774.2	781.534	1170.41	1367.89	1227.84
1.55129	2.9602e-13	2.61044e-12	ENSG00000135926	TMBIM1	protein_coding	58.7654	176.451	62.5022	62.6865	51.1073	160.064	176.792	192.497
1.16549	3.04597e-13	2.68465e-12	ENSG00000177303	CASKIN2	protein_coding	182.682	417.224	215.565	168.964	163.517	409.934	468.247	373.491
-0.676415	3.17683e-13	2.79849e-12	ENSG00000196376	SLC35F1	protein_coding	1420.4	883.573	1414.11	1457.68	1389.42	909.627	806.791	934.3
3.71549	3.42032e-13	3.01138e-12	ENSG00000237499	WAKMAR2	lncRNA	4.32238	61.0304	1.61453	6.38246	4.97015	66.6278	58.6088	57.8546
-0.804705	3.45028e-13	3.03614e-12	ENSG00000221946	FXYD7	protein_coding	953.827	535.477	985.32	935.178	940.983	460.388	587.261	558.783
-0.984348	3.63527e-13	3.19722e-12	ENSG00000166342	NETO1	protein_coding	523.048	260.9	520.475	531.951	516.718	270.502	223.331	288.867
-0.58892	3.65344e-13	3.21149e-12	ENSG00000108830	RND2	protein_coding	1902.59	1254.33	1919.45	1888.78	1899.53	1184.46	1326.4	1252.13
0.72168	3.67479e-13	3.22853e-12	ENSG00000131469	RPL27	protein_coding	3246.37	5392.69	3143.13	3307.63	3288.34	4910.38	6295.69	4971.98
1.43547	3.68089e-13	3.23218e-12	ENSG00000174804	FZD4	protein_coding	89.5043	249.901	91.2476	105.637	71.6277	261.618	268.625	219.46
-0.758108	3.78039e-13	3.31778e-12	ENSG00000166501	PRKCB	protein_coding	897.4	523.569	910.987	896.972	884.242	507.532	492.782	570.393
1.00935	3.92739e-13	3.44496e-12	ENSG00000162733	DDR2	protein_coding	488.795	1005.66	438.07	575.268	453.047	1182.37	884.189	950.424
-0.733267	3.9421e-13	3.45603e-12	ENSG00000148158	SNX30	protein_coding	2837.69	1687.41	2598.41	3187.24	2727.41	1546.14	1676.03	1840.07
-0.560433	3.95279e-13	3.46357e-12	ENSG00000167378	IRGQ	protein_coding	2661.84	1792.38	2765.29	2665.05	2555.17	1710.18	1804.29	1862.68
0.797532	3.9945e-13	3.49826e-12	ENSG00000243678	NME2	protein_coding	1406.28	2462.89	1416.56	1467.84	1334.44	2120.97	2878.78	2388.9
-0.586212	4.10532e-13	3.59341e-12	ENSG00000055917	PUM2	protein_coding	2712.42	1792.47	2684.81	2664.98	2787.48	1654.3	1814.43	1908.68
-0.74694	4.20828e-13	3.68157e-12	ENSG00000165023	DIRAS2	protein_coding	900.404	528.449	901.235	891.412	908.563	491.736	517.936	575.674
1.52684	4.23577e-13	3.70367e-12	ENSG00000170412	GPRC5C	protein_coding	70.2528	204.021	59.3321	87.9186	63.5078	195.514	222.247	194.302
2.11855	4.32069e-13	3.77592e-12	ENSG00000074621	SLC24A1	protein_coding	39.8661	177.27	30.2153	27.2409	62.1422	196.013	143.278	192.519
-0.64674	4.40436e-13	3.847e-12	ENSG00000163104	SMARCAD1	protein_coding	2435.32	1551.58	2458.21	2492.22	2355.53	1687.92	1392.82	1574
1.30376	4.49196e-13	3.92145e-12	ENSG00000005469	CROT	protein_coding	131.086	332.795	101.247	152.502	139.508	358.837	298.547	341
2.46055	4.54965e-13	3.96971e-12	ENSG00000203805	PLPP4	protein_coding	17.1428	99.3709	19.5745	9.6404	22.2133	98.3621	110.276	89.4751
-0.556889	4.55289e-13	3.97043e-12	ENSG00000160271	RALGDS	protein_coding	3643.77	2468.18	3788.42	3673.42	3469.48	2591.89	2327.24	2485.41
-0.684233	4.63509e-13	4.03999e-12	ENSG00000152377	SPOCK1	protein_coding	7617.42	4708.45	7184.92	7966.79	7700.57	4891.8	4065.36	5168.2
-0.862968	4.64227e-13	4.04411e-12	ENSG00000179242	CDH4	protein_coding	1317.95	715.066	1365.11	1291.43	1297.31	711.15	601.282	832.767
0.510105	4.83274e-13	4.20783e-12	ENSG00000242265	PEG10	protein_coding	13121.4	18758.5	13255.5	13370.6	12738.2	19529	17351.9	19394.7
-0.55385	4.87694e-13	4.24407e-12	ENSG00000173674	EIF1AX	protein_coding	2787.22	1895.14	2672.86	2884.3	2804.48	1993.94	1844.59	1846.89
-0.821449	5.0045e-13	4.35278e-12	ENSG00000135298	ADGRB3	protein_coding	1397.83	785.319	1336.21	1571.99	1285.29	846.178	694.076	815.702
-1.4642	5.1312e-13	4.46063e-12	ENSG00000136267	DGKB	protein_coding	235.716	81.4313	192.749	254.711	259.686	71.5881	88.4076	84.2983
1.03506	5.19236e-13	4.51143e-12	ENSG00000124145	SDC4	protein_coding	296.52	615.006	258.304	291.405	339.852	528.02	683.437	633.561
-1.63297	5.26673e-13	4.57363e-12	ENSG00000174514	MFSD4A	protein_coding	212.41	65.6766	226.171	167.489	243.569	58.9507	76.171	61.9081
0.560574	5.27259e-13	4.57632e-12	ENSG00000126247	CAPNS1	protein_coding	4027.49	5962.67	4041.75	3896.36	4144.35	5662.39	6490.14	5735.47
1.66716	5.31363e-13	4.60952e-12	ENSG00000119042	SATB2	protein_coding	72.0383	236.573	60.6197	90.947	64.5482	228.719	187.167	293.834
1.25372	5.32579e-13	4.61764e-12	ENSG00000078237	TIGAR	protein_coding	286.549	695.142	212.882	312.154	334.61	561.564	755.117	768.746
0.811751	5.33608e-13	4.62414e-12	ENSG00000105281	SLC1A5	protein_coding	524.596	929.518	507.412	595.458	470.919	912.202	950.798	925.554
-0.819132	5.40435e-13	4.68084e-12	ENSG00000164061	BSN	protein_coding	3032.64	1705.09	2840.96	3251.56	3005.4	1924.09	1394.5	1796.67
-0.878006	5.48511e-13	4.7483e-12	ENSG00000101204	CHRNA4	protein_coding	569.828	307.525	605.219	577.347	526.917	321.704	294.792	306.08
-0.673711	5.50772e-13	4.76538e-12	ENSG00000156931	VPS8	protein_coding	1684.84	1050.44	1650.02	1752.07	1652.43	1087.32	946.705	1117.3
-0.974318	5.5286e-13	4.78093e-12	ENSG00000104313	EYA1	protein_coding	629.716	319.474	605.237	650.148	633.761	364.145	262.221	332.057
0.673817	5.7566e-13	4.9755e-12	ENSG00000204673	AKT1S1	protein_coding	601.008	964.386	613.101	581.272	608.65	945.278	983.43	964.449
1.77566	6.03754e-13	5.21559e-12	ENSG00000104324	CPQ	protein_coding	40.86	144.987	33.5555	39.8823	49.1423	128.004	144.778	162.18
1.53723	6.2046e-13	5.3571e-12	ENSG00000180628	PCGF5	protein_coding	58.9539	175.918	56.2262	55.2552	65.3804	157.554	202.338	167.863
-0.587705	6.33857e-13	5.46992e-12	ENSG00000125827	TMX4	protein_coding	3046.2	2010.66	3001.73	3050.06	3086.81	1880.2	1957.33	2194.45
2.5079	6.41873e-13	5.5362e-12	ENSG00000222009	BTBD19	protein_coding	15.5872	94.8367	15.7902	13.3007	17.6708	114.488	101.098	68.9237
4.74069	6.43826e-13	5.55014e-12	ENSG00000243955	GSTA1	protein_coding	2.38702	66.6991	0.958406	3.68987	2.51279	74.5211	68.1167	57.4596
0.7549	6.49422e-13	5.59546e-12	ENSG00000164587	RPS14	protein_coding	3937.82	6703.71	4028.51	3934.48	3850.47	6037.38	7993.38	6080.36
-0.526964	6.51579e-13	5.61112e-12	ENSG00000263001	GTF2I	protein_coding	5414.75	3747.64	5475.46	5114.75	5654.04	3915.68	3598.02	3729.22
1.97105	6.53087e-13	5.62117e-12	ENSG00000164100	NDST3	protein_coding	26.885	110.958	26.0567	29.5975	25.0008	113.073	119.544	100.256
-0.689071	6.86101e-13	5.90225e-12	ENSG00000104177	MYEF2	protein_coding	2570.64	1584.28	2698.82	2535.29	2477.8	1669.99	1382.33	1700.5
-0.788707	6.87561e-13	5.91174e-12	ENSG00000198919	DZIP3	protein_coding	1691.9	974.54	1698.84	1752.08	1624.79	1112.74	822.022	988.862
-0.755406	6.88675e-13	5.91823e-12	ENSG00000112139	MDGA1	protein_coding	2196.08	1290.59	2244.38	2287.39	2056.45	1353.62	1102.15	1416.01
-0.599591	6.9777e-13	5.99327e-12	ENSG00000131149	GSE1	protein_coding	3422.04	2243.09	3216.37	3584.1	3465.64	2179.04	2128.4	2421.82
-1.04302	7.07886e-13	6.077e-12	ENSG00000108352	RAPGEFL1	protein_coding	386.422	184.793	353.188	398.599	407.479	194.906	168.521	190.951
0.54524	7.08414e-13	6.07838e-12	ENSG00000162909	CAPN2	protein_coding	1951.51	2863.11	1935.03	1864.52	2054.98	2946.74	2781.09	2861.5
0.922734	7.12041e-13	6.10633e-12	ENSG00000112576	CCND3	protein_coding	296.854	566.033	287.533	310.219	292.811	489.114	609.085	599.899
-0.72332	7.46369e-13	6.39739e-12	ENSG00000011021	CLCN6	protein_coding	1969.08	1185.44	1919.99	2104.91	1882.34	1266.82	1034.48	1255.03
2.70701	7.50119e-13	6.42287e-12	ENSG00000173156	RHOD	protein_coding	10.5421	74.3551	9.04921	10.9437	11.6333	79.371	80.7333	62.961
0.620838	7.49751e-13	6.42287e-12	ENSG00000142186	SCYL1	protein_coding	1058.16	1632.56	1028.08	1044.1	1102.3	1538.77	1630.83	1728.07
1.20333	7.56205e-13	6.47162e-12	ENSG00000080709	KCNN2	protein_coding	124.689	293.245	146.386	115.517	112.162	301.966	282.116	295.654
0.665354	7.72907e-13	6.61113e-12	ENSG00000136003	ISCU	protein_coding	852.576	1356.62	876.174	854.066	827.488	1247.1	1451.51	1371.25
0.658745	7.961e-13	6.80416e-12	ENSG00000115275	MOGS	protein_coding	653.781	1041.17	635.607	676.197	649.539	1072.25	1017.79	1033.46
-0.71638	7.9671e-13	6.80416e-12	ENSG00000110436	SLC1A2	protein_coding	2789.56	1681.14	2832.91	2837.03	2698.72	1631.32	1486.49	1925.62
-0.790881	7.96686e-13	6.80416e-12	ENSG00000008086	CDKL5	protein_coding	992.132	567.267	916.625	1081.74	978.028	574.967	519.22	607.615
0.83994	8.03997e-13	6.86285e-12	ENSG00000187634	SAMD11	protein_coding	661.844	1201.61	575.39	674.097	736.043	1278.84	1250.06	1075.92
0.939825	8.07571e-13	6.8898e-12	ENSG00000101986	ABCD1	protein_coding	288.597	562.994	252.911	283.369	329.511	582.16	547.343	559.48
2.62705	8.39636e-13	7.15966e-12	ENSG00000253304	TMEM200B	protein_coding	11.5304	76.2588	9.32641	11.2763	13.9884	69.9584	86.1221	72.6958
-0.595074	8.41115e-13	7.16857e-12	ENSG00000197694	SPTAN1	protein_coding	27355.2	18018.2	26811.9	27814	27439.8	19605.7	15891.4	18557.5
1.4562	8.5079e-13	7.24729e-12	ENSG00000121871	SLITRK3	protein_coding	83.0899	235.005	77.0796	99.7001	72.49	259.144	196.539	249.331
1.5409	8.54261e-13	7.27311e-12	ENSG00000113504	SLC12A7	protein_coding	72.796	218.622	52.0777	79.1285	87.1819	219.607	206.283	229.977
-3.57444	8.64008e-13	7.3523e-12	ENSG00000151812	SLC35F4	protein_coding	67.2375	4.04967	57.6846	78.4871	65.5409	0	6.87015	5.27885
-0.747719	8.6677e-13	7.37201e-12	ENSG00000078018	MAP2	protein_coding	23977.4	14207.9	24667.7	24996.8	22267.7	15476.7	11729	15418.1
2.80546	8.76849e-13	7.4539e-12	ENSG00000152785	BMP3	protein_coding	9.48644	72.3453	7.45005	8.66037	12.3489	80.7977	62.06	74.1783
-0.547511	8.89353e-13	7.55629e-12	ENSG00000133318	RTN3	protein_coding	11123.4	7566.78	11309.4	11073.8	10987.1	6832.76	8042.68	7824.9
-0.612079	8.97258e-13	7.61954e-12	ENSG00000239521	CASTOR3	transcribed_unprocessed_pseudogene	1547.29	1007.03	1523.75	1605.47	1512.65	1022.68	956.344	1042.07
2.0734	9.01012e-13	7.64749e-12	ENSG00000104213	PDGFRL	protein_coding	24.6579	108.843	30.9402	23.3922	19.6413	99.113	112.079	115.337
0.605073	9.27167e-13	7.86545e-12	ENSG00000003056	M6PR	protein_coding	941.754	1439.04	935.93	936.886	952.446	1406.38	1512.36	1398.39
-0.745824	9.34643e-13	7.9248e-12	ENSG00000171224	FAM241B	protein_coding	993.623	582.108	987.497	991.609	1001.76	510.262	625.826	610.237
2.6207	9.4305e-13	7.99197e-12	ENSG00000253552	HOXA-AS2	lncRNA	18.2154	116.292	26.6486	16.8411	11.1564	126.132	146.006	76.7378
-0.503892	9.5599e-13	8.09748e-12	ENSG00000172292	CERS6	protein_coding	3794.18	2666.57	3784.91	3882.86	3714.78	2698.34	2549.31	2752.07
-0.605087	9.60925e-13	8.13511e-12	ENSG00000068615	REEP1	protein_coding	5430.45	3539.68	5498.16	5428.83	5364.37	3170.97	3534.6	3913.46
-0.576221	9.75087e-13	8.25077e-12	ENSG00000160293	VAV2	protein_coding	1742.48	1165.64	1719.01	1759.36	1749.07	1211.76	1109.74	1175.42
-1.11516	9.90573e-13	8.37752e-12	ENSG00000059588	TARBP1	protein_coding	1017.08	468.028	956.679	1097.86	996.693	622.796	382.127	399.16
1.24259	1.01582e-12	8.58666e-12	ENSG00000163032	VSNL1	protein_coding	131.013	318.633	127.486	128.832	136.72	336.945	258.611	360.341
0.506597	1.03699e-12	8.76113e-12	ENSG00000100243	CYB5R3	protein_coding	3560.53	5071.04	3719.61	3512.37	3449.62	4826.2	5231.37	5155.54
4.08617	1.05202e-12	8.88358e-12	ENSG00000137463	MGARP	protein_coding	2.97697	56.2868	4.67664	2.61021	1.64408	65.343	58.3131	45.2042
0.647599	1.11205e-12	9.38563e-12	ENSG00000112186	CAP2	protein_coding	932.248	1474.54	987.713	887.713	921.316	1575.39	1432.67	1415.57
1.01887	1.1299e-12	9.53145e-12	ENSG00000133874	RNF122	protein_coding	177.196	366.698	168.018	171.903	191.668	380.943	373.144	346.007
1.50836	1.13168e-12	9.54154e-12	ENSG00000160685	ZBTB7B	protein_coding	73.2189	213.89	54.6032	76.2741	88.7795	204.609	209.593	227.469
-0.713049	1.13539e-12	9.56797e-12	ENSG00000255052	FAM66D	lncRNA	1357.76	814.431	1403.61	1346.95	1322.72	711.144	851.878	880.272
-0.927184	1.15076e-12	9.69252e-12	ENSG00000080298	RFX3	protein_coding	591.416	305.187	602.081	619.017	553.15	294.968	275.173	345.421
1.57737	1.15482e-12	9.72177e-12	ENSG00000197496	SLC2A10	protein_coding	52.441	161.911	51.7232	58.1425	47.4572	156.615	179.024	150.095
0.745267	1.19833e-12	1.00829e-11	ENSG00000154767	XPC	protein_coding	581.82	987.867	536.336	619.613	589.511	1062.88	927.933	972.786
0.778577	1.21173e-12	1.01905e-11	ENSG00000187838	PLSCR3	protein_coding	452.149	787.961	446.884	471.724	437.838	858.049	778.719	727.116
-0.505619	1.23364e-12	1.03695e-11	ENSG00000033627	ATP6V0A1	protein_coding	5547.17	3894.61	5451.12	5617.13	5573.27	3974.5	3645.17	4064.16
-0.781658	1.23816e-12	1.04022e-11	ENSG00000146267	FAXC	protein_coding	1652.64	955.638	1540.38	1675.27	1742.28	1040.65	808.337	1017.93
0.745563	1.28695e-12	1.08066e-11	ENSG00000117862	TXNDC12	protein_coding	582.019	983.219	605.838	541.799	598.419	943.951	1070.16	935.544
1.38992	1.29741e-12	1.08889e-11	ENSG00000006468	ETV1	protein_coding	134.179	362.171	150.791	155.226	96.5187	412.25	363.22	311.043
-0.573967	1.32577e-12	1.11212e-11	ENSG00000070061	ELP1	protein_coding	2723.53	1822.59	2878.67	2708.53	2583.38	1899.88	1724.63	1843.24
0.477591	1.33693e-12	1.12092e-11	ENSG00000035862	TIMP2	protein_coding	5906.76	8242.76	5889.75	6058.34	5772.17	7807.97	8351.97	8568.34
3.00107	1.41514e-12	1.18589e-11	ENSG00000078399	HOXA9	protein_coding	7.8632	70.8018	8.97722	10.2559	4.35649	81.8707	69.6217	60.913
0.999802	1.44026e-12	1.20633e-11	ENSG00000034152	MAP2K3	protein_coding	202.997	413.622	188.976	208.63	211.387	417.82	447.503	375.544
3.61955	1.44838e-12	1.21252e-11	ENSG00000103241	FOXF1	protein_coding	4.09513	56.0571	4.65965	4.33352	3.29224	65.8187	51.865	50.4877
-0.623923	1.54468e-12	1.29248e-11	ENSG00000177463	NR2C2	protein_coding	1466.56	944.614	1553.25	1447.39	1399.03	939.499	918.721	975.623
-0.550186	1.55619e-12	1.30145e-11	ENSG00000146083	RNF44	protein_coding	2129.19	1447.68	2050.97	2136.93	2199.68	1456.48	1403	1483.56
-0.973463	1.62911e-12	1.36174e-11	ENSG00000165300	SLITRK5	protein_coding	562.162	277.594	560.548	565.863	560.075	233.412	271.491	327.878
-0.683087	1.6517e-12	1.37993e-11	ENSG00000173914	RBM4B	protein_coding	975.771	604.486	943.593	965.57	1018.15	616.953	618.447	578.058
2.40994	1.69521e-12	1.41556e-11	ENSG00000183691	NOG	protein_coding	16.4084	92.7888	22.4007	9.54938	17.2752	95.2504	98.1482	84.9679
-0.566819	1.70788e-12	1.42542e-11	ENSG00000125966	MMP24	protein_coding	2490.9	1667.39	2478.09	2534.19	2460.41	1555.23	1662.55	1784.4
1.27443	1.73791e-12	1.44939e-11	ENSG00000198729	PPP1R14C	protein_coding	90.8562	223.869	93.2917	93.7097	85.5674	205.514	225.018	241.075
-1.28743	1.73835e-12	1.44939e-11	ENSG00000185652	NTF3	protein_coding	239.374	94.4577	233.343	222.61	262.17	85.9223	93.8774	103.574
-1.11915	1.77824e-12	1.48189e-11	ENSG00000150627	WDR17	protein_coding	520.057	232.931	457.784	637.343	465.045	214.148	238.278	246.367
0.75004	1.78353e-12	1.48556e-11	ENSG00000177954	RPS27	protein_coding	3007.89	5101.47	2940.08	3088.43	2995.15	4427.99	6055.41	4821.02
-0.747425	1.80315e-12	1.50114e-11	ENSG00000164742	ADCY1	protein_coding	2408.2	1417.37	2243.57	2501.9	2479.12	1320.34	1286.1	1645.67
-0.883194	1.80446e-12	1.50147e-11	ENSG00000251349	MSANTD3-TMEFF1	protein_coding	2384.09	1268.32	2162.03	2555.04	2435.2	1003.83	1318.58	1482.56
0.730594	1.91035e-12	1.58879e-11	ENSG00000073008	PVR	protein_coding	727.331	1213.83	766.813	747.811	667.369	1131.99	1330.43	1179.08
0.742974	1.91688e-12	1.59341e-11	ENSG00000172965	MIR4435-2HG	lncRNA	502.347	848.787	527.412	491.941	487.686	844.316	908.845	793.199
2.69071	1.92061e-12	1.59571e-11	ENSG00000172548	NIPAL4	protein_coding	10.1666	71.4118	8.14569	12.605	9.74893	71.353	70.5789	72.3037
-0.617524	1.92885e-12	1.60175e-11	ENSG00000196776	CD47	protein_coding	5304.88	3431.42	5033.68	5219.07	5661.89	3192.2	3299.25	3802.8
1.04424	1.93606e-12	1.60693e-11	ENSG00000184743	ATL3	protein_coding	162.009	343.426	158.947	168.522	158.559	374.494	342.816	312.969
-0.75176	1.93804e-12	1.60777e-11	ENSG00000156050	FAM161B	protein_coding	672.333	394.671	673.799	682.177	661.023	388.237	390.585	405.191
1.16085	1.95084e-12	1.61758e-11	ENSG00000156140	ADAMTS3	protein_coding	126.512	286.995	140.037	124.95	114.549	262.791	291.463	306.729
0.6429	1.96394e-12	1.62762e-11	ENSG00000171863	RPS7	protein_coding	3004.17	4714.45	3019.35	2943.72	3049.44	4174.66	5300.71	4667.99
0.457241	1.99815e-12	1.65514e-11	ENSG00000186591	UBE2H	protein_coding	3690.75	5078.52	3708.1	3738.59	3625.55	5016.68	4984.22	5234.66
-0.504679	2.00702e-12	1.66166e-11	ENSG00000220205	VAMP2	protein_coding	8823.5	6184.96	8869.51	8629.6	8971.4	5823.57	6090.66	6640.65
2.01335	2.01764e-12	1.6696e-11	ENSG00000005243	COPZ2	protein_coding	42.573	178.936	30.6016	62.2343	34.8831	140.476	227.085	169.248
-1.47491	2.02142e-12	1.67189e-11	ENSG00000130518	IQCN	protein_coding	281.8	98.1479	280.074	317.254	248.071	102.954	71.1882	120.301
-1.0317	2.08799e-12	1.72609e-11	ENSG00000070748	CHAT	protein_coding	404.615	195.915	443.566	401	369.279	215.967	178.577	193.201
0.849749	2.12679e-12	1.75729e-11	ENSG00000166337	TAF10	protein_coding	435.516	795.166	438.452	475.838	392.256	808.613	859.625	717.26
-0.665727	2.12994e-12	1.75901e-11	ENSG00000067191	CACNB1	protein_coding	1828.17	1137.11	1877.8	1854.67	1752.04	1009.9	1159.27	1242.15
-0.748322	2.16054e-12	1.78339e-11	ENSG00000099250	NRP1	protein_coding	2864.42	1690.12	2490.19	2943.91	3159.17	1748.48	1512.19	1809.68
[truncated: 14,505 more rows]

## Sheet: Significantly upreg genes
geneID	LogFC	pvalue	padj	geneName	geneType	MeanWT	MeanKO	WT1	WT2	WT3	KO1	KO2	KO3
ENSG00000113140	3.05701	0	0	SPARC	protein_coding	11989.4	100151	11860.1	12465	11643.2	95250.7	107023	98181.1
ENSG00000168542	4.14569	0	0	COL3A1	protein_coding	10655.1	187616	9812.28	11751	10401.9	191251	193241	178357
ENSG00000107796	3.81612	0	0	ACTA2	protein_coding	2120.91	29957.4	2083.45	2045.95	2233.34	30263.4	32209.3	27399.6
ENSG00000102024	2.88822	0	0	PLS3	protein_coding	1259.07	9340.02	1296.93	1251.03	1229.24	9394.31	9671.24	8954.5
ENSG00000159251	3.68011	0	0	ACTC1	protein_coding	649.581	8352.43	621.171	631.711	695.861	8093.34	9121.7	7842.24
ENSG00000020181	3.50667	0	0	ADGRA2	protein_coding	468.869	5349.92	445.894	455.351	505.362	5469.12	5479.31	5101.32
ENSG00000147883	3.64604	0	0	CDKN2B	protein_coding	391.783	4927.8	375.549	409.412	390.386	5372.8	4550.98	4859.62
ENSG00000171992	4.78924	0	0	SYNPO	protein_coding	237.547	6599.73	214.236	240.706	257.699	6778.51	6775.65	6245.03
ENSG00000147257	4.41387	0	0	GPC3	protein_coding	233.074	4993.13	193.24	248.588	257.395	5116.06	5377.87	4485.46
ENSG00000089472	3.91646	0	0	HEPH	protein_coding	219.895	3332.21	202.269	224.459	232.958	3380.66	3480.29	3135.67
ENSG00000164125	4.05297	0	0	GASK1B	protein_coding	198.899	3303.95	181.846	221.705	193.146	3412.14	3068.07	3431.63
ENSG00000162998	6.292	0	0	FRZB	protein_coding	83.7813	6556.75	93.2486	82.3892	75.7061	6198.68	6905.7	6565.87
ENSG00000168743	5.58233	0	0	NPNT	protein_coding	74.5347	3594.12	75.3598	72.87	75.3745	3759.45	3270.91	3751.99
ENSG00000146250	5.94468	0	0	PRSS35	protein_coding	36.0081	2217.01	41.9699	36.4322	29.6222	2174.96	2182.68	2293.39
ENSG00000172403	5.24515	3.10521e-301	3.41925e-298	SYNPO2	protein_coding	145.185	5537.34	118.25	178.956	138.351	6038.09	4618.01	5955.91
ENSG00000139329	3.42419	1.35644e-279	1.40027e-276	LUM	protein_coding	491.291	5292.87	495.718	444.97	533.185	5105.12	5747.82	5025.66
ENSG00000140545	2.70429	2.38036e-271	2.31273e-268	MFGE8	protein_coding	737.571	4817.99	700.651	747.455	764.606	4685.13	4907.3	4861.54
ENSG00000041982	3.12145	7.4259e-268	6.81409e-265	TNC	protein_coding	2458.25	21523.2	2277.12	2455.22	2642.4	23895.6	20471.4	20202.7
ENSG00000104332	3.35038	3.30309e-265	2.87143e-262	SFRP1	protein_coding	285.639	2926.51	285.2	271.28	300.437	2964.22	3074.12	2741.18
ENSG00000163017	3.19282	7.83359e-265	6.46937e-262	ACTG2	protein_coding	995.837	9141.93	1001.15	926.115	1060.25	9582.53	9669.12	8174.15
ENSG00000130635	2.44914	1.12862e-263	8.87683e-261	COL5A1	protein_coding	5119.74	28027.6	5031.15	5481.83	4846.26	28898.4	27690.7	27493.9
ENSG00000135074	2.12042	1.25717e-255	9.43845e-253	ADAM19	protein_coding	2877.85	12536.8	2838.65	2933.55	2861.36	12249.9	12723.8	12636.7
ENSG00000124762	2.57143	3.12206e-255	2.24205e-252	CDKN1A	protein_coding	1885.65	11243	1966.14	1852.28	1838.54	10577.1	11974	11177.8
ENSG00000115380	4.19414	2.63161e-248	1.8111e-245	EFEMP1	protein_coding	111.291	2028.71	132.422	96.6314	104.819	1985.64	2144.98	1955.5
ENSG00000118971	2.60259	1.22993e-243	8.12591e-241	CCND2	protein_coding	699.099	4256.42	733.187	699.113	664.996	4298.38	4310.57	4160.3
ENSG00000106211	2.73448	4.75035e-234	3.01775e-231	HSPB1	protein_coding	977.896	6529.82	994.59	935.395	1003.7	6562.97	6998.51	6027.98
ENSG00000163430	2.52707	1.29424e-233	7.91737e-231	FSTL1	protein_coding	5833.18	33770.1	5386.22	6417.47	5695.83	33933.9	33306	34070.3
ENSG00000168672	3.42067	1.09988e-231	6.48814e-229	LRATD2	protein_coding	218.9	2355.76	191.541	221.614	243.546	2310.24	2371.7	2385.33
ENSG00000185559	4.87062	1.40988e-231	8.03001e-229	DLK1	protein_coding	83.6665	2460.13	85.172	72.4338	93.3936	2360.79	2912.03	2107.58
ENSG00000130176	2.97275	1.97244e-231	1.08596e-228	CNN1	protein_coding	443.613	3495.5	452.688	441.424	436.728	3529.22	3733.82	3223.44
ENSG00000118503	4.47187	1.63114e-230	8.69084e-228	TNFAIP3	protein_coding	75.6116	1677.19	60.7587	82.2072	83.8689	1807.25	1620.23	1604.08
ENSG00000187955	4.99894	4.49989e-230	2.32265e-227	COL14A1	protein_coding	76.8464	2461.61	50.7674	91.0639	88.7078	2581.52	2229.69	2573.61
ENSG00000134871	2.36333	1.85902e-229	9.30469e-227	COL4A2	protein_coding	7026.87	36263.1	6526.61	7304.16	7249.85	38166.5	35011.3	35611.4
ENSG00000135919	2.7315	3.90222e-229	1.89568e-226	SERPINE2	protein_coding	1119.31	7455.66	1208.77	1091.16	1058	7648.86	7796.8	6921.32
ENSG00000137573	2.76623	9.92756e-229	4.68496e-226	SULF1	protein_coding	974.351	6659.12	994.204	1022.36	906.49	7178.4	6570.09	6228.88
ENSG00000107562	4.34659	2.28087e-228	1.04647e-225	CXCL12	protein_coding	130.52	2671.43	114.757	150.608	126.196	2778.91	2957.67	2277.7
ENSG00000140416	2.18133	3.99723e-228	1.78438e-225	TPM1	protein_coding	6705.34	30502.4	6403.64	6697.93	7014.46	31150	31224.7	29132.5
ENSG00000124920	3.48912	5.42126e-225	2.35639e-222	MYRF	protein_coding	192.995	2174.84	165.447	210.187	203.35	2207	2108.43	2209.1
ENSG00000151468	3.56904	9.70098e-215	4.10849e-212	CCDC3	protein_coding	158.697	1888.71	159.26	156.817	160.013	1756.28	2068.61	1841.25
ENSG00000071967	4.61611	2.59117e-213	1.06996e-210	CYBRD1	protein_coding	57.4886	1372.71	72.4093	51.595	48.4614	1328.5	1410.14	1379.47
ENSG00000127863	2.63621	3.7879e-208	1.52597e-205	TNFRSF19	protein_coding	455.864	2845.19	429.527	483.207	454.859	2871.09	2837.79	2826.68
ENSG00000111057	2.64665	1.77059e-206	6.96304e-204	KRT18	protein_coding	1278.83	8040.43	1211.13	1247.83	1377.53	7790.36	8734.21	7596.71
ENSG00000136205	2.93442	2.29971e-205	8.83355e-203	TNS3	protein_coding	314.082	2412.68	301.058	345.104	296.084	2469.56	2353.46	2415.01
ENSG00000187498	2.05268	3.076e-205	1.15469e-202	COL4A1	protein_coding	10327.1	42956.7	9714.67	10882.1	10384.7	43372.9	41918.9	43578.5
ENSG00000167244	3.85564	3.56231e-204	1.30752e-201	IGF2	protein_coding	1099.13	15992.3	993.998	1364.04	939.35	16835.6	16972	14169.4
ENSG00000112562	6.56462	9.96356e-204	3.57757e-201	SMOC2	protein_coding	16.4406	1570.01	18.2057	11.7242	19.3918	1546.79	1673.29	1489.95
ENSG00000106631	4.465	1.44788e-200	5.08822e-198	MYL7	protein_coding	63.5179	1413.5	63.4621	52.0544	75.0372	1372.31	1526.83	1341.35
ENSG00000189184	3.44986	1.12049e-196	3.85565e-194	PCDH18	protein_coding	223.313	2455.85	216.322	263.156	190.461	2540.71	2379.29	2447.53
ENSG00000072110	2.02869	1.5689e-196	5.28847e-194	ACTN1	protein_coding	2938.07	12025	2825.12	2899.76	3089.31	12373.8	11886.7	11814.6
ENSG00000164574	2.66901	3.86129e-192	1.27554e-189	GALNT10	protein_coding	584.136	3721.5	585.39	607.803	559.215	3440.08	3726.39	3998.02
ENSG00000154553	3.92969	3.86435e-191	1.25152e-188	PDLIM3	protein_coding	102.963	1583.44	87.4224	113.522	107.945	1679.22	1648.19	1422.91
ENSG00000196924	1.90375	1.03561e-190	3.28946e-188	FLNA	protein_coding	10971.9	41166.4	10749.6	11306.1	10860	42957	41265.4	39276.8
ENSG00000134247	2.46961	1.76672e-189	5.50583e-187	PTGFRN	protein_coding	990.596	5511.42	893.734	1035.1	1042.95	5683.72	5526.67	5323.86
ENSG00000131378	2.90092	4.02412e-188	1.23086e-185	RFTN1	protein_coding	373.55	2800.73	385.078	346.271	389.3	2767.99	3029.55	2604.64
ENSG00000157227	2.648	2.67823e-187	8.04298e-185	MMP14	protein_coding	1505.94	9475.11	1385.04	1712.76	1420.02	9826.33	9399.56	9199.44
ENSG00000170421	2.37652	2.37755e-186	7.01249e-184	KRT8	protein_coding	4043.46	21064.8	4134.53	3888.23	4107.61	19824.6	23338.1	20031.6
ENSG00000150687	2.44719	3.77163e-186	1.09291e-183	PRSS23	protein_coding	1482.74	8117.19	1474.52	1339.7	1634	8054.95	8218.87	8077.74
ENSG00000101384	2.81408	4.58296e-186	1.30512e-183	JAG1	protein_coding	838.537	5932.59	784.242	852.977	878.391	6648.18	5774.85	5374.75
ENSG00000149948	2.77352	1.01997e-185	2.85539e-183	HMGA2	protein_coding	631.901	4346.62	581.278	644.15	670.275	4733.84	4323.01	3983.02
ENSG00000204262	2.6641	1.71261e-185	4.71453e-183	COL5A2	protein_coding	3118.63	19855.9	2944.15	3589.1	2822.64	19840.8	19873	19854
ENSG00000149591	2.39315	1.84628e-185	4.99919e-183	TAGLN	protein_coding	9066.77	47842.1	8986.8	8457.56	9755.95	46238.7	52071.1	45216.5
ENSG00000100979	3.24453	1.5451e-182	4.1162e-180	PLTP	protein_coding	167.551	1594.03	163.365	174.727	164.562	1538.74	1715.7	1527.67
ENSG00000166033	3.61961	3.89956e-182	1.02236e-179	HTRA1	protein_coding	134.805	1664.79	137.602	119.89	146.923	1572.27	1843.15	1578.96
ENSG00000077274	7.65935	3.97532e-182	1.02594e-179	CAPN6	protein_coding	9.72014	2015.8	7.45539	6.06689	15.6381	1889.66	2040.33	2117.42
ENSG00000163346	2.60319	5.41403e-181	1.37575e-178	PBXIP1	protein_coding	354.505	2163.31	340.722	362.406	360.387	2146.12	2232.57	2111.23
ENSG00000143248	4.12323	2.43367e-179	6.09045e-177	RGS5	protein_coding	177.838	3097.9	215.926	128.368	189.22	3407.38	2899.17	2987.15
ENSG00000116729	2.775	1.05181e-178	2.59294e-176	WLS	protein_coding	401.587	2761.54	389.426	417.724	397.611	2749.43	2990.83	2544.35
ENSG00000135916	1.98962	2.06608e-177	5.01844e-175	ITM2C	protein_coding	2440.87	9718.54	2485.83	2378.56	2458.23	9574.97	10256.3	9324.37
ENSG00000101335	2.45841	9.15447e-176	2.19137e-173	MYL9	protein_coding	2261.31	12505	2197.33	2179.97	2406.63	11676.9	13881.6	11956.4
ENSG00000198467	2.23835	1.53902e-173	3.63142e-171	TPM2	protein_coding	2241.03	10612.4	2232.83	2177.34	2312.94	10305.7	11579.6	9951.88
ENSG00000011028	2.54345	2.54682e-168	5.84249e-166	MRC2	protein_coding	594.443	3486.67	581.344	631.01	570.976	3744.26	3501.75	3214
ENSG00000172380	2.35569	7.33267e-168	1.65909e-165	GNG12	protein_coding	624.322	3203.6	611.135	609.069	652.762	3014.88	3362.15	3233.79
ENSG00000095739	3.08837	2.40036e-167	5.35766e-165	BAMBI	protein_coding	289.824	2482.7	294.059	252.963	322.449	2626.32	2563.1	2258.69
ENSG00000107104	2.94496	1.8401e-161	4.05239e-159	KANK1	protein_coding	207.881	1613.72	208.283	216.366	198.994	1738.84	1529.93	1572.39
ENSG00000175183	2.90866	2.43985e-159	5.3025e-157	CSRP2	protein_coding	318.146	2400.31	296.825	313.448	344.164	2223.92	2667.95	2309.07
ENSG00000156466	2.37663	3.11888e-159	6.6902e-157	GDF6	protein_coding	681.912	3556.19	704.475	615.301	725.96	3593.08	3435.18	3640.33
ENSG00000145536	5.50841	1.08088e-151	2.28882e-149	ADAMTS16	protein_coding	20.5755	944.669	20.3569	15.0063	26.3634	914.11	1044.18	875.717
ENSG00000163520	4.45345	7.07352e-151	1.4789e-148	FBLN2	protein_coding	50.481	1112.04	40.8951	57.2196	53.3283	1168.86	1211.03	956.23
ENSG00000119280	1.93186	3.19746e-148	6.60156e-146	C1orf198	protein_coding	2048.6	7847.28	1919.58	2062.84	2163.4	8075.76	7909	7557.08
ENSG00000188517	3.23729	6.53766e-148	1.33312e-145	COL25A1	protein_coding	199.547	1877.31	168.429	240.08	190.131	1994.35	1872.52	1765.07
ENSG00000172638	2.64462	3.06368e-147	6.17107e-145	EFEMP2	protein_coding	278.523	1757.06	274.958	278.718	281.892	1904.13	1696.87	1670.19
ENSG00000079931	3.48652	1.33795e-146	2.66253e-144	MOXD1	protein_coding	104.384	1177.01	92.2051	122.031	98.9157	1109.48	1257.92	1163.63
ENSG00000030582	1.9921	7.05221e-145	1.38668e-142	GRN	protein_coding	910.744	3636.33	867.434	927.976	936.822	3604.21	3756.96	3547.8
ENSG00000083444	1.99756	2.0489e-144	3.98137e-142	PLOD1	protein_coding	1062.02	4254.99	1000.83	1084.91	1100.31	4144.19	4430.61	4190.17
ENSG00000183853	1.88132	7.08473e-144	1.36068e-141	KIRREL1	protein_coding	1421.79	5258.17	1398.51	1444.2	1422.66	5391.35	5414.6	4968.56
ENSG00000182158	2.15669	7.87363e-143	1.49481e-140	CREB3L2	protein_coding	642.715	2879.97	610.231	678.37	639.545	2950.04	2754.71	2935.14
ENSG00000123989	1.7657	2.05102e-141	3.84962e-139	CHPF	protein_coding	1318.19	4493.98	1342.16	1306.57	1305.83	4429.61	4593.84	4458.49
ENSG00000159176	2.05706	3.86444e-141	7.1718e-139	CSRP1	protein_coding	2486.57	10381.5	2396.65	2506.6	2556.45	9594.67	11355.2	10194.6
ENSG00000117318	4.36804	1.1645e-140	2.13711e-138	ID3	protein_coding	45.8901	956.338	45.2293	47.1254	45.3157	946.635	1087.5	834.885
ENSG00000141756	2.36589	2.11147e-134	3.83244e-132	FKBP10	protein_coding	1466.46	7593.17	1301.71	1662.44	1435.22	7423.41	8049.59	7306.53
ENSG00000100345	1.55709	3.06397e-134	5.50082e-132	MYH9	protein_coding	9239.13	27344.5	8878.63	9513.4	9325.36	28269.5	27085.5	26678.5
ENSG00000188153	3.15116	4.33164e-134	7.69308e-132	COL4A5	protein_coding	260.793	2335.89	205.285	267.377	309.715	2437.28	2371.1	2199.28
ENSG00000163431	3.12295	4.3908e-133	7.7152e-131	LMOD1	protein_coding	182.926	1604.97	156.768	180.418	211.593	1491.7	1762.97	1560.24
ENSG00000177283	3.87817	8.39551e-133	1.45967e-130	FZD8	protein_coding	74.4584	1108.26	73.6057	81.4504	68.3192	1257.5	1131.81	935.459
ENSG00000142627	2.21097	1.51005e-132	2.59808e-130	EPHA2	protein_coding	413.505	1923.97	431.341	406.102	403.073	1969.28	1941.71	1860.94
ENSG00000169604	2.43482	3.64448e-132	6.20576e-130	ANTXR1	protein_coding	710.279	3857.23	677.653	814.499	638.686	3782.98	4024.64	3764.08
ENSG00000240801	4.44619	1.73461e-131	2.92353e-129	AC132217.4	lncRNA	37.8235	830.438	43.0201	32.9335	37.5169	807.859	931.736	751.718
ENSG00000168487	2.14265	7.68767e-131	1.2826e-128	BMP1	protein_coding	656.025	2916.45	624.61	668.013	675.452	3134.07	2838.1	2777.17
ENSG00000128591	1.84782	4.98155e-130	8.22802e-128	FLNC	protein_coding	1901.38	6874.89	1771.13	1928.47	2004.53	7161.26	6765.59	6697.82
ENSG00000120889	2.39814	1.47267e-125	2.40833e-123	TNFRSF10B	protein_coding	677.691	3587.53	576.396	743.561	713.116	3573.57	3681.32	3507.72
ENSG00000138449	3.56918	1.40582e-124	2.27646e-122	SLC40A1	protein_coding	62.1761	744.624	58.8734	66.7305	60.9242	744.961	761.442	727.468
ENSG00000128595	1.63343	1.75952e-124	2.82156e-122	CALU	protein_coding	2768.91	8621.72	2654.05	2855.97	2796.7	8768.8	8821.24	8275.12
ENSG00000182871	2.77546	2.44302e-122	3.87994e-120	COL18A1	protein_coding	699.606	4796.49	853.412	648.032	597.374	4517.52	5015.12	4856.83
ENSG00000105329	2.5774	1.4043e-121	2.20903e-119	TGFB1	protein_coding	207.636	1247.86	215.193	208.703	199.012	1303.34	1262.78	1177.45
ENSG00000143869	3.9285	4.71503e-120	7.34699e-118	GDF7	protein_coding	56.8457	879.65	53.0641	45.0181	72.455	961.701	821.644	855.604
ENSG00000140937	1.93441	1.53074e-118	2.36292e-116	CDH11	protein_coding	2549.19	9802.24	2397.88	2739.13	2510.57	10650.3	9393.5	9362.91
ENSG00000077942	2.47694	3.51932e-118	5.38228e-116	FBLN1	protein_coding	496.699	2784.55	448.181	525.307	516.611	2872.26	3015.8	2465.6
ENSG00000165617	1.84086	1.35598e-117	2.05475e-115	DACT1	protein_coding	1121.78	4030.06	1077.85	1130.68	1156.82	3783.54	4231.46	4075.18
ENSG00000164093	3.59856	1.5767e-117	2.36748e-115	PITX2	protein_coding	74.253	894.671	67.161	60.2615	95.3365	900.563	894.557	888.892
ENSG00000198959	2.62227	2.62573e-117	3.90713e-115	TGM2	protein_coding	517.688	3211.97	471.133	473.013	608.919	3422.26	3288.87	2924.78
ENSG00000197565	4.13141	2.98519e-117	4.40236e-115	COL4A6	protein_coding	38.2774	675.897	41.1012	33.9919	39.7392	730.671	633.308	663.713
ENSG00000129038	2.25981	3.98073e-117	5.81856e-115	LOXL1	protein_coding	580.733	2794.27	629.388	512.143	600.667	2843.19	2895.53	2644.11
ENSG00000107731	2.3232	7.23998e-115	1.03985e-112	UNC5B	protein_coding	349.982	1762.8	319.4	386.459	344.088	1780.07	1809.94	1698.41
ENSG00000064666	1.92259	2.04832e-114	2.91656e-112	CNN2	protein_coding	1549.37	5896.64	1435.25	1591.77	1621.09	5616.78	6364.49	5708.63
ENSG00000149257	1.98613	6.4489e-113	9.10397e-111	SERPINH1	protein_coding	2159.76	8595.77	2038.9	2355.1	2085.27	8504.17	9310.02	7973.12
ENSG00000121440	3.27569	9.89899e-113	1.38561e-110	PDZRN3	protein_coding	108.822	1066.71	99.7728	126.847	99.8472	1201.01	1040.76	958.371
ENSG00000130203	4.50576	2.61323e-112	3.62712e-110	APOE	protein_coding	29.0272	666.205	34.9521	28.3024	23.8272	662.392	729.666	606.558
ENSG00000125968	4.37314	3.3633e-112	4.62931e-110	ID1	protein_coding	32.5864	676.965	43.3309	28.3794	26.049	652.997	730.704	647.195
ENSG00000171617	1.51801	4.62243e-112	6.30981e-110	ENC1	protein_coding	2779.84	7989.69	2663.24	2865.37	2810.91	8134.36	7756.62	8078.1
ENSG00000125378	3.48137	1.05838e-111	1.43289e-109	BMP4	protein_coding	66.9474	755.139	72.9334	72.3258	55.5831	796.966	751.578	716.874
ENSG00000155760	2.97786	2.08986e-110	2.80636e-108	FZD7	protein_coding	112.647	892.848	114.581	121.287	102.073	875.456	950.302	852.787
ENSG00000106624	2.74529	4.18191e-110	5.57037e-108	AEBP1	protein_coding	156.169	1058.95	139.642	166.456	162.41	1135.22	1013.79	1027.85
ENSG00000164692	2.32973	4.96192e-110	6.55648e-108	COL1A2	protein_coding	7920.54	40226.5	7169.02	9305.41	7287.19	40846.5	43039	36794
ENSG00000049323	2.81803	7.68322e-110	1.00717e-107	LTBP1	protein_coding	499.842	3549	450.66	615.021	433.846	3897.42	3389.08	3360.51
ENSG00000113721	2.44772	1.4304e-109	1.8603e-107	PDGFRB	protein_coding	310.384	1700.57	314.357	343.64	273.156	1668.15	1801.76	1631.8
ENSG00000125844	1.75599	1.46691e-109	1.89288e-107	RRBP1	protein_coding	901.144	3056.37	902.518	939.44	861.474	3122.1	2963.56	3083.44
ENSG00000170775	2.94205	1.95304e-109	2.50065e-107	GPR37	protein_coding	105.648	820.034	105.247	102.208	109.488	848.13	779.9	832.073
ENSG00000157240	3.01934	1.55565e-108	1.97651e-106	FZD1	protein_coding	103.095	843.775	96.8397	117.767	94.6785	869.835	831.805	829.685
ENSG00000261150	2.55952	2.87077e-108	3.61957e-106	EPPK1	protein_coding	242.879	1446.69	242.608	236.846	249.183	1610.96	1298.97	1430.16
ENSG00000076716	2.16785	5.78076e-108	7.23339e-106	GPC4	protein_coding	459.909	2078.56	438.719	515.414	425.594	2108.31	2060.87	2066.48
ENSG00000086991	4.32471	1.76521e-107	2.17582e-105	NOX4	protein_coding	27.0382	544.816	22.7294	29.4776	28.9076	523.715	546.63	564.102
ENSG00000074181	2.6674	2.59257e-107	3.17196e-105	NOTCH3	protein_coding	646.224	4140.27	534.774	731.801	672.098	4682.46	3973.94	3764.4
ENSG00000165124	2.90589	1.48137e-106	1.7991e-104	SVEP1	protein_coding	218.452	1652.67	183.739	253.279	218.338	1722.07	1449.83	1786.12
ENSG00000133110	2.13296	1.2061e-105	1.44356e-103	POSTN	protein_coding	2376.63	10486.2	2470.99	2577.65	2081.24	11539.2	9825.74	10093.6
ENSG00000151617	1.97834	9.72682e-105	1.15581e-102	EDNRA	protein_coding	541.782	2149.13	551.317	556.66	517.369	2290.58	2120.17	2036.64
ENSG00000169439	1.87479	4.58483e-104	5.40912e-102	SDC2	protein_coding	1061.28	3913.09	981.565	1121.09	1081.19	3754.09	4189.18	3796
ENSG00000164294	2.22449	6.95364e-104	8.14562e-102	GPX8	protein_coding	401.012	1882.18	352.5	426.772	423.763	1813.27	1957.1	1876.16
ENSG00000128849	3.56442	9.04337e-104	1.0519e-101	CGNL1	protein_coding	65.2176	783.28	53.5839	81.6194	60.4496	855.466	754.56	739.814
ENSG00000113070	1.73873	5.83332e-102	6.73769e-100	HBEGF	protein_coding	985.523	3300.9	948.642	954.135	1053.79	3187.76	3385.88	3329.07
ENSG00000179218	1.52958	2.75155e-101	3.15607e-99	CALR	protein_coding	6650.88	19268.8	6392.63	6789.72	6770.3	18736.1	20645	18425.4
ENSG00000134954	2.34837	3.87062e-100	4.40903e-98	ETS1	protein_coding	287.735	1481.8	258.472	313.537	291.197	1594.43	1443.38	1407.59
ENSG00000150551	1.89385	6.73935e-100	7.62423e-98	LYPD1	protein_coding	814.038	3033.81	771.217	842.829	828.066	2772.99	3177.69	3150.76
ENSG00000198756	2.45972	2.00206e-99	2.24952e-97	COLGALT2	protein_coding	188.748	1044.75	174.475	208.04	183.729	1043.96	1059.76	1030.53
ENSG00000134250	2.05324	1.28199e-97	1.43072e-95	NOTCH2	protein_coding	884.095	3693.42	766.877	918.182	967.225	3821.34	3754.49	3504.44
ENSG00000070404	2.1389	2.62647e-97	2.9115e-95	FSTL3	protein_coding	371.564	1643.88	400.423	332.873	381.398	1607.66	1705.91	1618.06
ENSG00000144824	1.96369	3.21989e-97	3.54553e-95	PHLDB2	protein_coding	511.021	2008.89	499.123	531.77	502.171	2169.37	1901.17	1956.14
ENSG00000183098	1.69717	2.5847e-96	2.82725e-94	GPC6	protein_coding	1390.09	4523.48	1496.8	1386.3	1287.16	4472.31	4682.3	4415.83
ENSG00000139263	2.80831	2.1297e-95	2.31422e-93	LRIG3	protein_coding	224.526	1593.01	207.699	228.042	237.836	1811.64	1658.95	1308.44
ENSG00000149596	3.20026	2.29653e-95	2.4792e-93	JPH2	protein_coding	79.9026	746.362	67.6282	78.9745	93.105	792.143	762.537	684.406
ENSG00000177469	1.63139	2.36222e-95	2.53356e-93	CAVIN1	protein_coding	1317.75	4099.2	1288.83	1360.69	1303.74	4046.99	4358.53	3892.1
ENSG00000155660	1.5809	3.11926e-95	3.32393e-93	PDIA4	protein_coding	1817.19	5455.07	1773.46	1840.01	1838.1	5250.8	5854.71	5259.69
ENSG00000135048	1.82598	4.51502e-95	4.78042e-93	CEMIP2	protein_coding	1546.21	5512.37	1539.7	1476.83	1622.11	5815.37	4940.79	5780.95
ENSG00000147394	2.02696	8.52751e-95	8.97127e-93	ZNF185	protein_coding	357.56	1463.4	350.654	341.334	380.692	1422.84	1456.44	1510.93
ENSG00000174307	2.49259	9.06422e-95	9.47556e-93	PHLDA3	protein_coding	169.76	962.419	172.491	160.94	175.85	973.831	1014.34	899.089
ENSG00000185624	1.66481	1.00603e-94	1.04506e-92	P4HB	protein_coding	4570.39	14544.7	4417.21	4658.46	4635.51	13304.5	15929.5	14400.2
ENSG00000150907	3.56034	1.02209e-94	1.05512e-92	FOXO1	protein_coding	46.9994	561.666	48.4278	40.706	51.8645	574.029	573.356	537.613
ENSG00000026025	1.55925	1.10878e-94	1.1375e-92	VIM	protein_coding	14150	41891.7	14056	14075.2	14318.7	41258	45739.9	38677.3
ENSG00000172037	2.16739	1.68544e-93	1.70788e-91	LAMB2	protein_coding	406.695	1844.98	396.72	429.812	393.552	2046.34	1795.38	1693.22
ENSG00000090006	2.78658	1.87294e-93	1.8863e-91	LTBP4	protein_coding	303.437	2099.9	271.298	380.297	258.717	2299.15	2069.45	1931.11
ENSG00000133392	5.08532	1.68823e-92	1.68997e-90	MYH11	protein_coding	19.3035	629.826	16.3785	27.4313	14.1007	726.307	602.193	560.979
ENSG00000100439	2.02798	5.64947e-92	5.58756e-90	ABHD4	protein_coding	354.913	1455.67	373.101	324.085	367.554	1468.21	1460.63	1438.17
ENSG00000213949	1.81072	8.91148e-92	8.76136e-90	ITGA1	protein_coding	1279.92	4519.62	1295.31	1281.97	1262.48	5009.39	4103.33	4446.15
ENSG00000065320	3.26671	1.73246e-90	1.6932e-88	NTN1	protein_coding	77.117	749.556	88.7677	65.7081	76.8751	852.076	714.478	682.114
ENSG00000122786	1.99841	2.70447e-90	2.62763e-88	CALD1	protein_coding	3615.63	14535.1	3797.63	3529.07	3520.19	16799.8	12751.7	14053.7
ENSG00000135862	1.6011	2.23168e-89	2.15559e-87	LAMC1	protein_coding	2581.86	7872.32	2550.27	2452.17	2743.14	8478.73	7547.12	7591.09
ENSG00000109323	2.20762	2.25529e-89	2.16573e-87	MANBA	protein_coding	301.907	1409.31	306.216	294.561	304.943	1539.11	1416.22	1272.61
ENSG00000168461	1.85309	5.39533e-89	5.15114e-87	RAB31	protein_coding	465.762	1690.7	446.445	483.892	466.949	1658.81	1771.67	1641.62
ENSG00000182197	1.70806	2.33103e-88	2.21274e-86	EXT1	protein_coding	1103.91	3626.22	1102.93	1042.7	1166.08	3723.34	3793.05	3362.27
ENSG00000143768	3.72674	9.96463e-88	9.4049e-86	LEFTY2	protein_coding	51.9323	698.516	54.3509	42.7921	58.6539	757.541	769.484	568.523
ENSG00000239264	1.62669	3.08748e-87	2.88112e-85	TXNDC5	protein_coding	1662.38	5156.56	1664.17	1597.54	1725.43	5136.12	5548.26	4785.3
ENSG00000099860	2.75188	3.33365e-87	3.09336e-85	GADD45B	protein_coding	102.466	697.051	98.745	113.392	95.2622	710.357	697.966	682.83
ENSG00000168386	2.22811	4.12086e-87	3.80247e-85	FILIP1L	protein_coding	474.371	2246.63	455.564	481.053	486.497	2614.61	2041.82	2083.47
ENSG00000118785	2.24824	1.42225e-86	1.29787e-84	SPP1	protein_coding	624.59	2980.14	655.218	524.341	694.212	2723.47	3221.04	2995.9
ENSG00000132561	2.5665	2.72503e-86	2.47304e-84	MATN2	protein_coding	191.566	1140.42	155.709	217.256	201.734	1148.52	1095.88	1176.87
ENSG00000146122	2.53986	1.457e-84	1.31504e-82	DAAM2	protein_coding	227.748	1325.89	270.126	186.582	226.535	1382.51	1345.56	1249.61
ENSG00000171621	2.25978	2.90017e-84	2.60338e-82	SPSB1	protein_coding	238.902	1150.6	252.832	205.994	257.879	1145.46	1159.45	1146.88
ENSG00000065534	2.77165	2.61504e-83	2.33473e-81	MYLK	protein_coding	160.403	1087.99	199.142	151.879	130.189	1069.53	1131.01	1063.43
ENSG00000122641	1.99147	8.89436e-83	7.85605e-81	INHBA	protein_coding	834.969	3349.13	810.511	872.45	821.946	3803.92	2939.18	3304.3
ENSG00000164932	3.22951	1.80589e-82	1.58659e-80	CTHRC1	protein_coding	66.0962	621.659	76.2756	69.05	52.9628	593.268	680.147	591.563
ENSG00000143545	2.48644	7.18201e-82	6.24344e-80	RAB13	protein_coding	169.045	955.136	145.426	184.202	177.506	907.005	1030.3	928.102
ENSG00000142910	3.92558	8.00232e-82	6.92012e-80	TINAGL1	protein_coding	31.8243	485.707	27.1716	38.3349	29.9663	461.062	524.704	471.356
ENSG00000101825	2.65303	9.21434e-82	7.92673e-80	MXRA5	protein_coding	302.223	1920.29	252.279	383.506	270.886	2002.26	1798.92	1959.68
ENSG00000119655	2.29273	1.08743e-81	9.30629e-80	NPC2	protein_coding	254.134	1255.44	249.186	248.869	264.345	1256.98	1393.39	1115.93
ENSG00000118523	1.22073	1.13999e-81	9.70576e-80	CCN2	protein_coding	7053.45	16495.5	6828.86	7113.86	7217.65	16893.2	16741.6	15851.7
ENSG00000107984	3.76554	2.04502e-81	1.73219e-79	DKK1	protein_coding	52.9656	728.496	43.654	48.5808	66.6622	658	896.585	630.902
ENSG00000130402	1.27171	1.07196e-80	9.03347e-79	ACTN4	protein_coding	4081.56	9890.2	3967.57	4306.31	3970.79	10032.2	9903.87	9734.55
ENSG00000084207	1.6354	3.86519e-80	3.24067e-78	GSTP1	protein_coding	2040.12	6363.99	2046.37	2067.41	2006.57	5874.19	7094.03	6123.76
ENSG00000163638	3.04297	3.9285e-80	3.27712e-78	ADAMTS9	protein_coding	130.376	1079.31	100.033	169.366	121.728	1186.79	1045.09	1006.04
ENSG00000196576	1.47442	4.05103e-80	3.36236e-78	PLXNB2	protein_coding	2034.11	5679.9	1931.86	2170.42	2000.05	5903.32	5741.55	5394.84
ENSG00000138829	1.9889	6.33269e-80	5.22985e-78	FBN2	protein_coding	2032.95	8110.07	1840.66	2382.38	1875.81	8529.58	7483.41	8317.22
ENSG00000244486	2.36123	1.01223e-79	8.31791e-78	SCARF2	protein_coding	177.093	914.209	177.892	168.326	185.062	826.482	927.637	988.508
ENSG00000168056	2.4639	5.14427e-79	4.18561e-77	LTBP3	protein_coding	314.788	1748.57	362.501	316.162	265.702	2000.47	1612.59	1632.65
ENSG00000143341	3.26038	1.90896e-78	1.53807e-76	HMCN1	protein_coding	179.23	1735.11	142.354	238.946	156.389	1590.36	1528.47	2086.51
ENSG00000177119	1.51208	2.14943e-78	1.72341e-76	ANO6	protein_coding	825.766	2368.68	807.564	850.627	819.107	2441.26	2284.03	2380.74
ENSG00000129474	2.37094	1.806e-77	1.44105e-75	AJUBA	protein_coding	284.309	1480.57	259.032	312.167	281.728	1342.54	1716.04	1383.12
ENSG00000185070	2.05434	1.95999e-77	1.5564e-75	FLRT2	protein_coding	528.831	2207.63	569.479	576.153	440.86	2266.52	2147.19	2209.18
ENSG00000106484	1.75573	5.01245e-77	3.96127e-75	MEST	protein_coding	3115.52	10601.4	2919.84	3545.94	2880.79	10295.4	11393	10115.7
ENSG00000164099	4.18896	3.85296e-76	3.01608e-74	PRSS12	protein_coding	27.8046	516.397	32.3465	17.097	33.9702	606.702	459.576	482.912
ENSG00000157005	1.86527	5.11605e-76	3.98593e-74	SST	protein_coding	654.698	2394.02	726.598	620.106	617.39	2213.68	2585.56	2382.82
ENSG00000196159	2.02743	5.65123e-76	4.38222e-74	FAT4	protein_coding	410.703	1691.03	397.732	442.461	391.916	1867.81	1516.19	1689.1
ENSG00000128602	2.13729	9.68409e-76	7.4744e-74	SMO	protein_coding	229.052	1014.53	218.398	243.399	225.359	976.089	1095.76	971.747
ENSG00000164889	2.01351	1.01935e-75	7.83099e-74	SLC4A2	protein_coding	337.247	1367.06	363.495	300.009	348.238	1326.9	1450.31	1323.95
ENSG00000135842	2.04368	3.30781e-75	2.51774e-73	NIBAN1	protein_coding	270.148	1121.64	264.394	291.667	254.384	1146.34	1050.84	1167.74
ENSG00000109586	1.92329	5.59633e-75	4.24012e-73	GALNT7	protein_coding	373.141	1428.27	396.247	358.412	364.764	1549.9	1330.26	1404.65
ENSG00000007866	2.19993	1.68874e-74	1.26786e-72	TEAD3	protein_coding	221.733	1023.72	222.516	212.689	229.994	937.718	1131.94	1001.5
ENSG00000163956	1.63459	3.89046e-74	2.90763e-72	LRPAP1	protein_coding	1098.16	3421.05	1159.99	1136.97	997.535	3213.81	3617.58	3431.75
ENSG00000180340	2.49085	9.36105e-74	6.96471e-72	FZD2	protein_coding	163.655	932.442	137.909	179.385	173.672	985.393	974.339	837.593
ENSG00000147065	1.35958	1.4985e-73	1.1099e-71	MSN	protein_coding	1898.4	4890.38	1834.35	1939.96	1920.89	4787.02	5186.16	4697.96
ENSG00000198523	5.67878	1.66116e-73	1.22488e-71	PLN	protein_coding	7.9588	426.39	3.72889	7.80295	12.3446	447.711	403.785	427.674
ENSG00000102158	1.85265	2.19562e-73	1.61178e-71	MAGT1	protein_coding	327.731	1191.02	338.063	341.12	304.011	1205.74	1174.1	1193.22
ENSG00000137507	2.76801	2.92867e-73	2.14039e-71	LRRC32	protein_coding	94.8291	650.365	81.6155	109.909	92.9626	677.194	674.681	599.22
ENSG00000174099	2.02901	4.64027e-73	3.37636e-71	MSRB3	protein_coding	302.211	1246.17	288.45	334.438	283.745	1344.38	1207.53	1186.6
ENSG00000129116	1.37031	5.41246e-73	3.92095e-71	PALLD	protein_coding	2129.21	5534.5	2190.21	2080.6	2116.83	5941.9	5308.38	5353.21
ENSG00000071282	2.24245	5.66795e-73	4.0881e-71	LMCD1	protein_coding	222.338	1060.5	204.421	223.209	239.385	1004.47	1183.16	993.873
ENSG00000109501	1.73997	9.1036e-73	6.53757e-71	WFS1	protein_coding	445.426	1496.39	407.516	464.29	464.471	1488.78	1491.31	1509.09
ENSG00000120708	2.02731	9.50886e-73	6.79904e-71	TGFBI	protein_coding	1175.93	4824.9	1071.77	1371.43	1084.58	4972.48	5218.97	4283.24
ENSG00000166106	2.42839	1.96098e-72	1.3961e-70	ADAMTS15	protein_coding	133.228	722.681	131.309	149.827	118.549	708.024	741.94	718.08
ENSG00000146674	1.94907	7.02759e-72	4.98175e-70	IGFBP3	protein_coding	1301.19	5061.93	1243.46	1268.97	1391.12	4672.46	5950.83	4562.5
ENSG00000164938	1.56245	1.24112e-71	8.76052e-70	TP53INP1	protein_coding	652.197	1937.41	614.162	662.962	679.467	1949.37	1879.44	1983.43
ENSG00000143632	3.96209	2.46295e-71	1.73109e-69	ACTA1	protein_coding	36.6991	581.007	50.4729	22.6047	37.0197	651.459	606.613	484.949
ENSG00000132256	2.19976	2.58372e-71	1.80828e-69	TRIM5	protein_coding	174.708	808.605	174.933	189.924	159.265	821.832	811.335	792.647
ENSG00000087303	2.92397	5.19718e-71	3.62202e-69	NID2	protein_coding	78.1903	598.576	64.0882	82.1159	88.3669	536.108	623.61	636.008
ENSG00000137693	2.06409	5.41581e-71	3.75853e-69	YAP1	protein_coding	210.708	886.487	206.72	212.781	212.621	854.481	861.308	943.672
ENSG00000105825	3.4252	5.9835e-71	4.13512e-69	TFPI2	protein_coding	48.0355	521.649	40.4718	53.9737	49.661	479.236	613.957	471.753
ENSG00000131724	2.29826	1.24035e-70	8.5362e-69	IL13RA1	protein_coding	244.942	1212.89	205.2	249.883	279.744	1099.2	1285.16	1254.32
ENSG00000143641	1.19272	2.38373e-70	1.62695e-68	GALNT2	protein_coding	2243.92	5145.16	2175.25	2305.31	2251.19	5053.12	5204.93	5177.44
ENSG00000120885	1.86134	2.86369e-70	1.9385e-68	CLU	protein_coding	834.675	3048.29	905.944	701.144	896.937	3040.4	2971.58	3132.89
ENSG00000119938	2.98098	3.78617e-70	2.5525e-68	PPP1R3C	protein_coding	79.305	629.973	85.7965	78.0606	74.058	547.029	739.919	602.973
ENSG00000104870	2.54585	5.37454e-70	3.60859e-68	FCGRT	protein_coding	107.659	633.666	94.2671	121.258	107.451	612.51	658.173	630.314
ENSG00000122694	1.87046	1.37699e-69	9.17085e-68	GLIPR2	protein_coding	477.667	1753.18	515.177	432.495	485.328	1620.71	1907.52	1731.29
ENSG00000159173	3.26989	2.3343e-69	1.54223e-67	TNNI1	protein_coding	56.6553	557.619	62.8145	53.082	54.0693	641.778	565.057	466.023
ENSG00000152154	1.73768	3.83122e-69	2.52113e-67	TMEM178A	protein_coding	396.672	1331.98	380.129	395.545	414.341	1332.94	1391.08	1271.91
ENSG00000117385	1.73178	5.47535e-69	3.58875e-67	P3H1	protein_coding	713.79	2387.67	723.653	774.236	643.48	2499.4	2451.58	2212.04
ENSG00000150961	1.69031	6.55477e-69	4.27926e-67	SEC24D	protein_coding	769.489	2501.49	806.77	802.758	698.94	2636.71	2565.85	2301.91
ENSG00000108821	1.87308	6.78859e-69	4.41446e-67	COL1A1	protein_coding	15189.6	55541.2	13957.9	17938.5	13672.3	60215.6	55002.6	51405.2
ENSG00000084093	2.50104	1.24422e-68	8.0591e-67	REST	protein_coding	151.144	869.104	153.586	158.814	141.032	1014.69	765.056	827.567
ENSG00000107438	1.60775	1.2641e-68	8.15591e-67	PDLIM1	protein_coding	1074.69	3287.7	1067.6	1060.95	1095.53	2954.11	3619.73	3289.27
ENSG00000167004	1.18238	1.4391e-68	9.24886e-67	PDIA3	protein_coding	4631.69	10553.2	4617.39	4599.65	4678.03	10719.5	10988.2	9951.85
ENSG00000076706	1.51779	2.52065e-68	1.6137e-66	MCAM	protein_coding	730.874	2101.14	785.969	688.817	717.835	2070.17	2123.24	2110.01
ENSG00000092820	2.16935	2.93738e-68	1.87323e-66	EZR	protein_coding	182.289	826.298	165.689	182.433	198.745	787.257	865.365	826.271
ENSG00000117069	1.83074	3.70925e-68	2.35637e-66	ST6GALNAC5	protein_coding	516.881	1847.24	509.171	579.293	462.179	1815.65	1778.91	1947.15
ENSG00000196923	1.46792	3.99621e-68	2.52894e-66	PDLIM7	protein_coding	1201.89	3348.63	1227.64	1190.36	1187.66	3637.84	3274.07	3133.98
ENSG00000135679	1.50857	5.15277e-68	3.24841e-66	MDM2	protein_coding	1024.8	2935.56	1070.95	982.206	1021.24	3133	2718.91	2954.76
ENSG00000044574	1.08484	1.05583e-67	6.63086e-66	HSPA5	protein_coding	7241	15405	7155.96	7372.74	7194.3	15451.3	15925	14838.7
ENSG00000113319	2.92677	1.21467e-67	7.59951e-66	RASGRF2	protein_coding	59.7693	459.708	61.5374	60.8117	56.9589	456.34	438.03	484.755
ENSG00000270885	1.75631	1.85077e-67	1.15355e-65	RASL10B	protein_coding	348.599	1186.69	355.303	352.385	338.108	1212.24	1222.92	1124.92
ENSG00000091136	2.08365	3.04109e-67	1.88833e-65	LAMB1	protein_coding	2492.84	10666.5	2096.63	2682.57	2699.33	12548	9552.18	9899.35
ENSG00000275342	1.67439	6.28926e-67	3.89062e-65	PRAG1	protein_coding	670.879	2157.55	658.251	709.407	644.98	2274.49	1948.08	2250.07
ENSG00000011201	1.98004	1.12112e-66	6.90952e-65	ANOS1	protein_coding	825.191	3286.75	742.034	796.457	937.082	3769.28	3057.38	3033.59
ENSG00000115738	1.70028	2.59558e-66	1.59373e-64	ID2	protein_coding	433.133	1418.16	422.039	408.959	468.4	1442.69	1365.25	1446.53
ENSG00000122863	1.80024	2.66269e-66	1.62888e-64	CHST3	protein_coding	454.717	1592.83	405.98	498.775	459.398	1518.5	1583.02	1676.95
ENSG00000084234	1.01206	4.01201e-66	2.44525e-64	APLP2	protein_coding	8456.69	17107.5	8409.81	8328.14	8632.12	16964.3	16903.2	17455.1
ENSG00000152661	1.47674	4.66541e-66	2.83304e-64	GJA1	protein_coding	1188.52	3331	1194.22	1140.27	1231.07	3558.71	3374.98	3059.32
ENSG00000100600	1.40218	8.33573e-66	5.04327e-64	LGMN	protein_coding	830.971	2208.78	799.353	821.556	872.004	2223.98	2235.2	2167.16
ENSG00000142089	2.25455	1.00033e-65	6.03011e-64	IFITM3	protein_coding	403.496	1942.26	413.409	427.247	369.831	1868.51	2318.73	1639.53
ENSG00000166598	1.20832	1.08147e-65	6.49553e-64	HSP90B1	protein_coding	8933.68	20736.3	8701.01	9103.6	8996.44	22306.4	19804	20098.4
ENSG00000112276	2.84707	2.04652e-65	1.22472e-63	BVES	protein_coding	70.6305	511.986	82.7481	56.615	72.5285	503.926	512.748	519.284
ENSG00000088882	1.70754	3.38965e-65	2.02118e-63	CPXM1	protein_coding	394.152	1292.46	408.538	376.496	397.421	1222.96	1364.97	1289.45
ENSG00000148677	1.44552	1.16011e-64	6.89263e-63	ANKRD1	protein_coding	2782.33	7618.99	2646.73	2587.68	3112.57	7639.6	7783.03	7434.33
ENSG00000197702	1.75427	1.32152e-64	7.8235e-63	PARVA	protein_coding	649.697	2203.41	612.267	654.107	682.718	1953.16	2432.79	2224.27
ENSG00000184347	1.49827	1.32658e-64	7.82539e-63	SLIT3	protein_coding	2887.5	8203.85	2977.77	3101.52	2583.21	8799.16	7929.52	7882.87
ENSG00000163110	1.79304	1.85423e-64	1.0899e-62	PDLIM5	protein_coding	526.788	1836.79	502.177	604.712	473.476	1846.19	1860.87	1803.29
ENSG00000150540	5.23567	2.55012e-64	1.49363e-62	HNMT	protein_coding	7.46803	281.654	7.04736	9.68459	5.67214	276.686	286.943	281.333
ENSG00000132854	4.26542	2.7121e-64	1.58289e-62	KANK4	protein_coding	16.4982	333.258	11.0312	16.8765	21.5869	350.874	305.43	343.471
ENSG00000113389	2.0982	9.9944e-64	5.81259e-62	NPR3	protein_coding	481.533	2084.31	394.126	559.571	490.901	2281.82	1966.82	2004.3
ENSG00000197324	2.01701	1.96661e-63	1.13974e-61	LRP10	protein_coding	467.677	1908.05	433.566	560.742	408.724	1998.67	1911.47	1814
ENSG00000138448	1.52715	2.06959e-63	1.19523e-61	ITGAV	protein_coding	2057.98	5975.25	1952.37	2186	2035.58	6647.16	5819.11	5459.47
ENSG00000130202	1.54962	2.2374e-63	1.28764e-61	NECTIN2	protein_coding	1010.22	2976.04	989.393	1117.39	923.884	2916.39	3121.5	2890.22
ENSG00000185201	2.12856	2.3454e-63	1.3451e-61	IFITM2	protein_coding	221.997	977.333	195.343	251.739	218.908	993.297	1031.94	906.761
ENSG00000259207	2.51445	2.91315e-63	1.65919e-61	ITGB3	protein_coding	174.545	1006.89	159.537	141.697	222.401	1035.48	1010.73	974.451
ENSG00000141668	1.81913	5.37699e-63	3.0415e-61	CBLN2	protein_coding	414.858	1468.64	397.689	467.587	379.297	1386.46	1473.92	1545.55
ENSG00000255690	2.58793	6.68793e-63	3.77012e-61	TRIL	protein_coding	90.9721	551.662	95.0089	101.35	76.5575	535.582	573.34	546.065
ENSG00000151135	1.61762	7.08079e-63	3.97801e-61	TMEM263	protein_coding	412.092	1270.71	413.896	409.582	412.798	1239.53	1233.81	1338.78
ENSG00000170689	4.35934	8.83618e-63	4.94736e-61	HOXB9	protein_coding	17.6286	367.856	13.0554	22.5498	17.2805	294.743	400.985	407.841
ENSG00000160691	1.55979	9.39397e-63	5.2419e-61	SHC1	protein_coding	1496.45	4445.66	1371.7	1604.12	1513.52	4824.91	4464.47	4047.61
ENSG00000185650	2.17877	1.01873e-62	5.66546e-61	ZFP36L1	protein_coding	245.174	1125.36	226.145	249.271	260.105	1248.62	1168.73	958.745
ENSG00000163297	2.22405	1.54647e-62	8.57148e-61	ANTXR2	protein_coding	244.784	1157.83	195.284	268.251	270.817	1235.45	1141.63	1096.4
ENSG00000035403	1.12866	1.74801e-62	9.65616e-61	VCL	protein_coding	3451.74	7578.81	3307.98	3479.19	3568.05	7778.15	7614.27	7344.02
ENSG00000158966	1.77078	3.34909e-62	1.8439e-60	CACHD1	protein_coding	360.817	1245.15	340.506	353.2	388.744	1333.58	1223.84	1178.04
ENSG00000087245	1.72383	5.08636e-62	2.79108e-60	MMP2	protein_coding	2099.59	6977.28	2002.23	2129.72	2166.81	7284.07	7783.84	5863.93
ENSG00000152137	2.68851	5.52478e-62	3.02161e-60	HSPB8	protein_coding	182.603	1187.09	145.748	184.408	217.652	964.924	1370.7	1225.65
ENSG00000147889	3.1366	2.64433e-61	1.43201e-59	CDKN2A	protein_coding	51.788	462.499	53.2361	42.3143	59.8135	476.346	505.047	406.103
ENSG00000105372	1.35068	3.00931e-61	1.62434e-59	RPS19	protein_coding	4050.93	10372.1	3976.08	4059.21	4117.51	9610.63	11499.8	10005.9
ENSG00000155254	1.67964	4.40369e-61	2.36924e-59	MARVELD1	protein_coding	436.403	1407.42	422.263	474.467	412.479	1412.48	1474.59	1335.19
ENSG00000142798	1.92692	5.97701e-61	3.1949e-59	HSPG2	protein_coding	1058.19	4060.62	1038.05	1178.69	957.849	4561.93	3407.32	4212.62
ENSG00000198336	4.3822	6.32965e-61	3.37248e-59	MYL4	protein_coding	17.6798	379.238	14.1661	14.8537	24.0195	332.401	466.613	338.7
ENSG00000074590	1.42049	2.24808e-60	1.19011e-58	NUAK1	protein_coding	841.432	2263.2	798.219	900.603	825.475	2226.12	2204.34	2359.15
ENSG00000187601	2.019	2.38555e-60	1.25885e-58	MAGEH1	protein_coding	269.026	1095.57	261.655	263.377	282.047	950.237	1222.91	1113.58
ENSG00000163453	1.51628	2.66352e-60	1.40106e-58	IGFBP7	protein_coding	1489.86	4286.45	1487.85	1457.02	1524.71	4144.44	4814.58	3900.35
ENSG00000153162	4.9166	2.75878e-60	1.44656e-58	BMP6	protein_coding	10.2334	315.565	13.9772	5.19955	11.5233	322.803	327.867	296.026
ENSG00000165458	1.76561	2.79553e-60	1.4612e-58	INPPL1	protein_coding	509.075	1744.92	482.174	571.501	473.551	1827.4	1809.93	1597.44
ENSG00000075420	1.61936	3.91141e-60	2.0316e-58	FNDC3B	protein_coding	839.702	2602.96	833.778	892.582	792.746	2877.36	2346.45	2585.07
ENSG00000115457	1.59817	4.96182e-60	2.5691e-58	IGFBP2	protein_coding	1581.43	4816.25	1606	1670.28	1467.99	4359.32	5435.61	4653.81
ENSG00000128283	1.62595	7.39748e-60	3.81826e-58	CDC42EP1	protein_coding	378.67	1178.72	369.928	389.88	376.202	1211.69	1204.22	1120.24
ENSG00000121039	2.59946	7.58185e-60	3.90123e-58	RDH10	protein_coding	93.6327	571.437	85.8156	84.3658	110.717	549.403	621.055	543.854
ENSG00000166949	2.0898	2.53281e-59	1.29921e-57	SMAD3	protein_coding	231.524	1001.53	214.789	229.441	250.342	1142.45	896.495	965.649
ENSG00000049449	1.2283	4.01389e-59	2.05255e-57	RCN1	protein_coding	2042.43	4806.56	1988.11	2001.19	2137.99	4765.59	5068	4586.08
ENSG00000128045	3.08538	9.07657e-59	4.62709e-57	RASL11B	protein_coding	51.8713	447.218	50.6074	46.3264	58.6802	412.266	519.381	410.008
ENSG00000145555	2.36724	1.88117e-58	9.53109e-57	MYO10	protein_coding	237.421	1242.47	197.5	255.617	259.147	1340.73	1020.17	1366.5
ENSG00000121005	2.11933	2.63017e-58	1.32852e-56	CRISPLD1	protein_coding	186.991	821.576	189.804	162.759	208.41	868.979	763.511	832.238
ENSG00000161638	1.58656	1.35233e-57	6.7892e-56	ITGA5	protein_coding	701.929	2122.44	653.747	795.621	656.418	2185.6	2070.03	2111.69
ENSG00000180739	4.96194	1.93164e-57	9.66815e-56	S1PR5	protein_coding	9.58856	302.764	8.4753	12.8242	7.46615	309.154	327.671	271.468
ENSG00000039560	1.48837	2.41212e-57	1.20366e-55	RAI14	protein_coding	2510.84	7106.05	2612.99	2535.36	2384.17	8028.82	6382.17	6907.16
ENSG00000150093	1.05989	3.44627e-57	1.71452e-55	ITGB1	protein_coding	10896.8	22805.6	10409.5	10917.4	11363.5	23532.8	22996.4	21887.6
ENSG00000166710	2.05422	7.67775e-57	3.78547e-55	B2M	protein_coding	291.883	1220.21	318.082	264.863	292.703	1138.7	1413.07	1108.87
ENSG00000181104	1.11326	8.04511e-57	3.95479e-55	F2R	protein_coding	1727.16	3751.4	1667.05	1765.84	1748.6	3757.07	3712.92	3784.22
ENSG00000164930	2.59128	9.17714e-57	4.49789e-55	FZD6	protein_coding	88.6638	540.155	100.824	69.1892	95.9778	544.234	550.719	525.512
ENSG00000104805	1.14385	1.18666e-56	5.78174e-55	NUCB1	protein_coding	1423.12	3155.45	1404.37	1458.96	1406.04	3092.73	3220.94	3152.67
ENSG00000143870	1.24027	2.21864e-56	1.07464e-54	PDIA6	protein_coding	2231.17	5294.01	2144.85	2242.31	2306.35	5145.64	5699.55	5036.83
ENSG00000104081	2.04342	5.85149e-56	2.826e-54	BMF	protein_coding	293.632	1225.51	239.414	325.225	316.257	1286.9	1269.62	1120
ENSG00000002586	1.89718	1.00296e-55	4.81568e-54	CD99	protein_coding	237.462	889.252	233.258	249.965	229.162	820.17	976.592	870.994
ENSG00000168918	3.9381	1.07922e-55	5.1668e-54	INPP5D	protein_coding	20.827	326.675	21.8557	23.8502	16.7753	317.944	336.85	325.231
ENSG00000152049	3.61422	3.94613e-55	1.87833e-53	KCNE4	protein_coding	26.7105	325.951	28.6164	33.1373	18.3776	333.76	329.131	314.961
ENSG00000244509	2.68498	4.02668e-55	1.91117e-53	APOBEC3C	protein_coding	64.3196	421.366	59.4002	68.9113	64.6473	460.372	407.929	395.798
ENSG00000104415	5.22852	8.48458e-55	4.01547e-53	CCN4	protein_coding	7.51132	285.023	10.3496	7.61065	4.57367	253.899	323.67	277.5
ENSG00000176971	2.7865	1.19561e-54	5.64226e-53	FIBIN	protein_coding	86.9048	607.032	83.9007	110.976	65.8375	581.377	670.504	569.214
ENSG00000136378	1.71388	3.33943e-54	1.56697e-52	ADAMTS7	protein_coding	294.619	978.405	291.8	302.63	289.426	1060.05	921.931	953.236
ENSG00000197712	2.06531	3.52332e-54	1.64858e-52	FAM114A1	protein_coding	253.152	1070.38	246.313	274.989	238.155	1052.54	1230.04	928.54
ENSG00000141696	1.79308	3.96565e-54	1.8503e-52	P3H4	protein_coding	259.296	907.862	267.34	232.649	277.899	940.706	897.495	885.386
ENSG00000180440	2.9772	4.0448e-54	1.88191e-52	SERTM1	protein_coding	47.1675	379.409	52.2005	40.7455	48.5565	424.434	351.927	361.866
ENSG00000122884	1.72685	4.48103e-54	2.07902e-52	P4HA1	protein_coding	384.936	1278.73	396.834	391.256	366.717	1140.05	1413.63	1282.51
ENSG00000117592	1.10238	6.06272e-54	2.79717e-52	PRDX6	protein_coding	2011.39	4332.29	1972.96	2060.49	2000.72	4179.16	4520.91	4296.8
ENSG00000100628	3.97352	8.56009e-54	3.93836e-52	ASB2	protein_coding	21.4458	334.773	32.6054	11.6426	20.0895	368.107	328.38	307.831
ENSG00000257923	1.27509	1.09045e-53	5.00302e-52	CUX1	protein_coding	1386.78	3373.92	1397.16	1355.67	1407.53	3356.78	3625.45	3139.55
ENSG00000185585	2.80369	1.19502e-53	5.46762e-52	OLFML2A	protein_coding	67.9093	484.804	53.4025	77.0623	73.2631	527.771	505.626	421.015
ENSG00000111145	1.81801	1.99218e-53	9.0398e-52	ELK3	protein_coding	221.223	790.115	212.162	219.489	232.017	838.594	771.798	759.954
ENSG00000165424	2.31473	2.33658e-53	1.05735e-51	ZCCHC24	protein_coding	122.404	619.179	107.119	115.211	144.883	646.085	636.323	575.13
ENSG00000244694	2.97101	5.74411e-53	2.59222e-51	PTCHD4	protein_coding	60.3902	480.602	67.876	53.7982	59.4963	587.553	437.563	416.689
ENSG00000074047	2.09365	6.81653e-53	3.06781e-51	GLI2	protein_coding	134.335	580.099	135.44	131.341	136.223	600.875	543.791	595.633
ENSG00000091656	2.43728	7.11866e-53	3.19508e-51	ZFHX4	protein_coding	269.768	1482.49	241.185	339.355	228.763	1760.81	1255.91	1430.76
ENSG00000033100	1.31982	8.99038e-53	4.02423e-51	CHPF2	protein_coding	635.585	1594.87	612.146	651.065	643.544	1571.67	1618.37	1594.57
ENSG00000136026	1.16065	1.31579e-52	5.87375e-51	CKAP4	protein_coding	3098.88	6953.51	3063.01	3140.82	3092.82	6534.34	7530.33	6795.85
ENSG00000166689	3.19398	1.66597e-52	7.41695e-51	PLEKHA7	protein_coding	50.5117	472.71	53.4067	37.198	60.9303	474.296	388.641	555.194
ENSG00000091986	1.70047	3.31052e-52	1.46595e-50	CCDC80	protein_coding	1483.34	4858.29	1475.51	1743.3	1231.22	4795.6	5029.2	4750.06
ENSG00000172572	1.98712	4.94159e-52	2.18236e-50	PDE3A	protein_coding	205.472	822.792	185.33	238.404	192.682	875.977	780.045	812.354
ENSG00000116704	1.44459	6.0903e-52	2.6825e-50	SLC35D1	protein_coding	428.182	1173.18	415.333	430.413	438.8	1167.35	1192.11	1160.08
ENSG00000137331	1.75534	6.36749e-52	2.79712e-50	IER3	protein_coding	241.74	821.846	229.82	248.665	246.736	786.649	872.689	806.199
ENSG00000072163	2.72458	6.54888e-52	2.86917e-50	LIMS2	protein_coding	93.3454	617.676	123.968	83.1757	72.8923	610.52	674.092	568.417
ENSG00000204580	1.17005	7.18979e-52	3.14163e-50	DDR1	protein_coding	1188.21	2691.9	1176.06	1193.12	1195.45	2833.36	2613.21	2629.12
ENSG00000214357	2.14223	1.0505e-51	4.56608e-50	NEURL1B	protein_coding	147.662	658.629	140.414	134.039	168.533	624.302	715.483	636.103
ENSG00000164039	2.78575	2.61599e-51	1.13111e-49	BDH2	protein_coding	74.4232	523.62	56.5992	70.5325	96.1381	573.257	510.941	486.663
ENSG00000136068	1.25075	6.46166e-51	2.77936e-49	FLNB	protein_coding	4125.57	9869.72	3654.26	4421.39	4301.07	10008.3	9786.64	9814.22
ENSG00000128052	4.90931	7.37281e-51	3.16303e-49	KDR	protein_coding	8.11716	251.159	8.88246	8.78736	6.68167	261.586	253.684	238.208
ENSG00000187325	2.12144	9.08337e-51	3.88679e-49	TAF9B	protein_coding	123.426	545.568	112.907	130.844	126.527	576.58	517.645	542.481
ENSG00000182985	1.22761	1.16241e-50	4.96114e-49	CADM1	protein_coding	3953.92	9317.37	3940.05	3998.44	3923.28	10349	8990.53	8612.57
ENSG00000204592	2.21003	1.31168e-50	5.58375e-49	HLA-E	protein_coding	125.498	587.484	118.12	141.722	116.651	582.16	637.824	542.467
ENSG00000120693	2.87393	1.42426e-50	6.04743e-49	SMAD9	protein_coding	57.1294	428.268	56.4205	57.8021	57.1656	487.58	344.976	452.248
ENSG00000113448	1.85632	2.61513e-50	1.10754e-48	PDE4D	protein_coding	335.128	1230.85	309.024	327.205	369.154	1413.01	1111.15	1168.4
ENSG00000004399	1.80157	3.04282e-50	1.28538e-48	PLXND1	protein_coding	368.062	1297.9	315.725	413.63	374.831	1420.22	1223.46	1250.02
ENSG00000124067	2.48248	3.31196e-50	1.3955e-48	SLC12A4	protein_coding	241.657	1365.88	240.718	302.472	181.782	1590.43	1335.1	1172.11
ENSG00000213694	2.89515	4.41321e-50	1.85008e-48	S1PR3	protein_coding	47.1764	356.041	51.0219	47.1862	43.3212	354.873	393.503	319.746
ENSG00000168734	1.45554	7.09952e-50	2.96868e-48	PKIG	protein_coding	616.022	1695.86	629.976	616.024	602.065	1549.07	1857.64	1680.86
ENSG00000112655	1.2854	7.53546e-50	3.14301e-48	PTK7	protein_coding	986.404	2417.89	995.516	992.6	971.097	2399.48	2599.73	2254.47
ENSG00000115414	1.3467	1.09986e-49	4.57591e-48	FN1	protein_coding	63227.1	161436	56896.2	66057.3	66727.9	179140	156083	149084
ENSG00000163251	2.27604	1.5877e-49	6.58894e-48	FZD5	protein_coding	107.78	531.784	95.9068	121.228	106.205	582.746	491.859	520.748
ENSG00000137076	1.41706	1.90903e-49	7.90264e-48	TLN1	protein_coding	2630.03	7065.02	2300.69	2903.09	2686.32	6839.79	7605.42	6749.85
ENSG00000176014	1.28422	2.09929e-49	8.66849e-48	TUBB6	protein_coding	835.911	2045.94	815.087	865.708	826.937	1988.42	2183.62	1965.78
ENSG00000173157	4.43837	2.39511e-49	9.86534e-48	ADAMTS20	protein_coding	12.1091	267.606	12.7266	13.0248	10.5759	302.652	237.98	262.186
ENSG00000060718	3.73435	3.1335e-49	1.28746e-47	COL11A1	protein_coding	678.006	9229.41	603.314	911.305	519.398	9747.06	8985.21	8955.95
ENSG00000110900	2.02329	4.51489e-49	1.85043e-47	TSPAN11	protein_coding	131.94	542.919	129.746	136.376	129.698	546.731	561.394	520.632
ENSG00000162849	1.27405	4.66213e-49	1.90134e-47	KIF26B	protein_coding	1531.95	3731.13	1465.05	1660.34	1470.47	3997.85	3661.1	3534.44
ENSG00000074219	2.07925	4.65187e-49	1.90134e-47	TEAD2	protein_coding	168.798	722.755	158.412	170.376	177.606	733.017	805.011	630.238
ENSG00000158710	1.28712	5.68856e-49	2.30855e-47	TAGLN2	protein_coding	1178.08	2886.87	1183.2	1157.03	1194.02	2684.96	3167.14	2808.49
ENSG00000163191	1.46422	6.94332e-49	2.81085e-47	S100A11	protein_coding	872.076	2422.16	852.221	874.051	889.956	2331.65	2732.8	2202.03
ENSG00000118707	2.85924	8.7033e-49	3.51473e-47	TGIF2	protein_coding	60.7981	454.462	45.1185	64.7918	72.484	522.68	439.967	400.739
ENSG00000147027	1.70907	9.91987e-49	3.98653e-47	TMEM47	protein_coding	234.915	774.31	233.862	231.355	239.528	768.937	736.324	817.668
ENSG00000164111	1.2775	1.29284e-48	5.18298e-47	ANXA5	protein_coding	1197.04	2913.61	1156.81	1254.44	1179.88	2723.69	3163.07	2854.07
ENSG00000183580	1.9437	1.64792e-48	6.57455e-47	FBXL7	protein_coding	158.743	616.198	163.909	145.772	166.548	600.267	652.836	595.492
ENSG00000104341	1.24178	3.20208e-48	1.27443e-46	LAPTM4B	protein_coding	2876.74	6836.82	2961.69	2843.41	2825.11	6473.93	7621.72	6414.83
ENSG00000164694	3.63432	3.93831e-48	1.56368e-46	FNDC1	protein_coding	24.4801	314.53	23.7343	26.0981	23.608	392.887	289.199	261.504
ENSG00000198796	2.01932	4.08049e-48	1.61625e-46	ALPK2	protein_coding	287.871	1182.88	237.377	329.142	297.094	1338.75	1052.56	1157.33
ENSG00000157110	1.73621	4.52813e-48	1.78926e-46	RBPMS	protein_coding	251.702	844.882	254.883	238.201	262.022	784.808	920.921	828.917
ENSG00000119408	1.64859	5.2093e-48	2.05351e-46	NEK6	protein_coding	312.192	982.331	329.173	300.181	307.221	887.998	1037.2	1021.8
ENSG00000159388	2.15141	7.00019e-48	2.75291e-46	BTG2	protein_coding	231.719	1037.84	269.411	191.192	234.555	912.086	1201.47	999.958
ENSG00000138434	1.43611	7.49253e-48	2.93953e-46	ITPRID2	protein_coding	1381.97	3769.66	1532.06	1285.16	1328.7	4145.5	3723.36	3440.13
ENSG00000185896	1.01668	1.28446e-47	5.01546e-46	LAMP1	protein_coding	2192.67	4453.8	2119.59	2161.08	2297.35	4423.64	4512.84	4424.94
ENSG00000168077	2.6783	1.53826e-47	5.99232e-46	SCARA3	protein_coding	64.7005	418.944	53.1671	74.5376	66.3969	369.788	470.234	416.811
ENSG00000137177	1.37026	1.82359e-47	7.08713e-46	KIF13A	protein_coding	624.647	1630.16	614.156	659.7	600.085	1754.72	1574.65	1561.12
ENSG00000115884	2.34003	1.87534e-47	7.27113e-46	SDC1	protein_coding	155.716	798.601	185.125	114.138	167.886	855.93	751.531	788.343
ENSG00000159658	1.50704	3.70855e-47	1.43452e-45	EFCAB14	protein_coding	522.227	1500.41	520.439	552.078	494.165	1646.11	1365.68	1489.44
ENSG00000142871	1.09766	4.69761e-47	1.81286e-45	CCN1	protein_coding	1914.85	4117.19	1803.67	1962.86	1978.01	4093.24	4287.26	3971.06
ENSG00000135535	1.25327	6.17988e-47	2.37933e-45	CD164	protein_coding	996.692	2393.01	1011.79	1001.26	977.023	2478.58	2508.92	2191.54
ENSG00000154330	5.06152	1.48179e-46	5.69181e-45	PGM5	protein_coding	7.38586	254.346	3.28024	6.86396	12.0134	211.957	311.559	239.521
ENSG00000150760	1.67958	1.60637e-46	6.15602e-45	DOCK1	protein_coding	272.092	879.334	274.29	250.479	291.506	873.774	830.315	933.912
ENSG00000138185	5.1742	3.0972e-46	1.18144e-44	ENTPD1	protein_coding	7.78071	282.823	6.39176	5.48134	11.469	198.195	357.25	293.024
ENSG00000157570	1.62105	4.77857e-46	1.81443e-44	TSPAN18	protein_coding	385.018	1195.78	408.782	330.349	415.923	1242.57	1167.62	1177.14
ENSG00000135046	1.33119	5.58494e-46	2.11574e-44	ANXA1	protein_coding	956.474	2426.12	907.36	1040.86	921.206	2543.62	2495.2	2239.53
ENSG00000163909	4.20948	5.90238e-46	2.23088e-44	HEYL	protein_coding	12.7527	243.34	13.0439	10.3978	14.8163	246.406	277.859	205.754
ENSG00000145349	1.32234	6.38934e-46	2.40942e-44	CAMK2D	protein_coding	854.273	2147.54	791.289	876.533	894.996	2067.02	2059.34	2316.28
ENSG00000174807	1.5672	7.39405e-46	2.78195e-44	CD248	protein_coding	475.413	1424.52	471.876	526.47	427.892	1537.22	1414.09	1322.25
ENSG00000133026	1.10135	1.2716e-45	4.77341e-44	MYH10	protein_coding	8855.99	19100.8	8691.7	8907.02	8969.26	20988.4	17653.1	18661
ENSG00000168615	1.14029	1.31638e-45	4.93032e-44	ADAM9	protein_coding	1110.45	2465.87	1100.7	1126.51	1104.15	2624.03	2378.34	2395.25
ENSG00000211455	1.34612	1.82413e-45	6.80116e-44	STK38L	protein_coding	560.561	1432.94	568.773	563.619	549.291	1404.26	1356.5	1538.06
ENSG00000147119	2.9785	1.92883e-45	7.17532e-44	CHST7	protein_coding	35.8536	287.881	41.0394	29.4944	37.0271	292.507	287.996	283.141
ENSG00000175215	1.23379	1.96869e-45	7.30717e-44	CTDSP2	protein_coding	898.23	2131.7	911.465	872.997	910.229	2300.18	2081.98	2012.94
ENSG00000213977	1.31231	2.10588e-45	7.79883e-44	TAX1BP3	protein_coding	709.101	1769.15	753.226	680.206	693.87	1691.9	1892.84	1722.72
ENSG00000145246	2.6009	2.27889e-45	8.40187e-44	ATP10D	protein_coding	143.852	894.599	122.788	137.21	171.559	1160.22	812.77	710.805
ENSG00000115183	1.71552	2.42507e-45	8.92091e-44	TANC1	protein_coding	238.503	793.941	215.211	257.465	242.834	843.059	780.297	758.467
ENSG00000147041	2.08619	2.44576e-45	8.97702e-44	SYTL5	protein_coding	125.098	539.343	127.724	134.511	113.059	578.769	489.082	550.179
ENSG00000244038	1.0548	2.53726e-45	9.29222e-44	DDOST	protein_coding	2585.29	5390.02	2600.62	2627.57	2527.66	5143.79	5777.91	5248.38
ENSG00000111859	1.58626	9.10317e-45	3.31914e-43	NEDD9	protein_coding	299.544	909.441	280.072	314.921	303.638	942.467	845.04	940.816
ENSG00000164116	2.03041	9.77802e-45	3.55735e-43	GUCY1A1	protein_coding	127.512	528.586	133.812	115.237	133.486	562.128	532.222	491.409
ENSG00000143382	2.52055	1.16334e-44	4.22306e-43	ADAMTSL4	protein_coding	68.4218	399.789	54.9103	67.5519	82.8031	417.975	392.731	388.662
ENSG00000181026	1.50824	1.57148e-44	5.66729e-43	AEN	protein_coding	447.008	1277.71	467.065	432.5	441.458	1165.63	1416.99	1250.5
ENSG00000072682	1.58655	1.64525e-44	5.92041e-43	P4HA2	protein_coding	508.737	1538.57	495.418	584.133	446.659	1485.06	1633.24	1497.41
ENSG00000116962	1.55079	1.74036e-44	6.24901e-43	NID1	protein_coding	561.796	1662.11	473.205	611.513	600.671	1726.31	1609.48	1650.54
ENSG00000166147	1.5676	1.98926e-44	7.12724e-43	FBN1	protein_coding	3978.93	11888.2	3452.82	4751.54	3732.42	12788.7	10935.1	11940.8
ENSG00000120896	1.90902	2.57444e-44	9.20391e-43	SORBS3	protein_coding	296.649	1127.94	286.733	351.126	252.088	1243.59	1128.2	1012.02
ENSG00000167874	2.04989	2.61495e-44	9.32855e-43	TMEM88	protein_coding	109.165	456.536	116.289	104.818	106.387	444.948	460.521	464.138
ENSG00000100234	1.48495	2.71983e-44	9.68178e-43	TIMP3	protein_coding	471.312	1328.32	441.555	466.952	505.428	1257.94	1455.09	1271.91
ENSG00000120937	1.61829	3.73755e-44	1.32475e-42	NPPB	protein_coding	509.296	1574.77	504.85	446.165	576.874	1425.12	1685.91	1613.28
ENSG00000137809	1.49413	6.93423e-44	2.45252e-42	ITGA11	protein_coding	741.439	2100.74	675.086	837.177	712.055	1898.36	2163.09	2240.78
ENSG00000067057	1.13651	2.45144e-43	8.63337e-42	PFKP	protein_coding	796.194	1760.95	806.047	809.12	773.414	1799.88	1739.56	1743.41
ENSG00000184384	1.63114	2.5446e-43	8.94238e-42	MAML2	protein_coding	321.634	1010.86	326.498	327.734	310.671	1133.33	900.796	998.471
ENSG00000173546	2.26892	2.89017e-43	1.01352e-41	CSPG4	protein_coding	137.695	678.251	129.411	160.173	123.5	816.9	625.257	592.595
ENSG00000100934	1.08344	3.30556e-43	1.15674e-41	SEC23A	protein_coding	1280.74	2723.24	1280.5	1276.41	1285.3	2583.42	2882.58	2703.72
ENSG00000137834	4.41686	3.58566e-43	1.24946e-41	SMAD6	protein_coding	9.50125	211.249	7.18576	8.6285	12.6895	236.993	200.11	196.644
ENSG00000108679	1.17602	4.19576e-43	1.45591e-41	LGALS3BP	protein_coding	922.271	2092.03	969.552	862.533	934.727	2012.43	2126.47	2137.2
ENSG00000112559	2.6271	4.65793e-43	1.60616e-41	MDFI	protein_coding	70.0764	442.052	69.2425	60.8248	80.1619	473.48	494.944	357.731
ENSG00000133112	1.34187	7.55899e-43	2.60108e-41	TPT1	protein_coding	7690.53	19626.9	7565	7395.91	8110.68	17687.8	22813.4	18379.6
ENSG00000064961	1.91764	7.8635e-43	2.70024e-41	HMG20B	protein_coding	152.801	584.842	144.916	151.074	162.414	576.022	640.317	538.188
ENSG00000117122	2.33827	9.19052e-43	3.14937e-41	MFAP2	protein_coding	148.887	764.418	132.351	150.317	163.993	714.889	950.693	627.671
ENSG00000179954	2.54013	1.02488e-42	3.50477e-41	SSC5D	protein_coding	58.3334	346.236	59.1085	62.2396	53.6521	369.25	360.185	309.272
ENSG00000146242	1.51399	1.66951e-42	5.68564e-41	TPBG	protein_coding	391.342	1125.57	442.131	375.102	356.792	1118.43	1101.79	1156.5
ENSG00000175426	1.47929	1.91053e-42	6.49307e-41	PCSK1	protein_coding	934.754	2628.96	830.676	1025.62	947.971	2743.26	2318.1	2825.52
ENSG00000144857	2.88552	2.06585e-42	7.00651e-41	BOC	protein_coding	72.3654	544.619	94.1619	56.886	66.0482	678.189	524.46	431.208
ENSG00000196411	2.3772	2.9877e-42	1.01123e-40	EPHB4	protein_coding	189.953	1000.48	148.335	255.079	166.445	1112.88	1009.13	879.437
ENSG00000176692	2.24509	3.02421e-42	1.02149e-40	FOXC2	protein_coding	94.1455	455.771	99.7542	80.636	102.046	507.058	441.751	418.505
ENSG00000165072	1.86009	3.17884e-42	1.07153e-40	MAMDC2	protein_coding	142.268	520.702	137.174	147.5	142.131	493.648	532.52	535.938
ENSG00000181061	1.32908	3.41517e-42	1.14885e-40	HIGD1A	protein_coding	1001.8	2530.26	1000.08	1097.26	908.072	2414.99	2737.28	2438.51
ENSG00000060138	1.83476	3.48273e-42	1.16919e-40	YBX3	protein_coding	445.284	1603.31	463.557	444.865	427.428	1361.29	1968.46	1480.17
ENSG00000144227	5.75743	6.83862e-42	2.29115e-40	NXPH2	protein_coding	4.37009	247.128	6.52698	0	6.58328	267.237	258.376	215.77
ENSG00000113916	2.52579	7.57456e-42	2.53257e-40	BCL6	protein_coding	61.3498	358.112	58.683	67.0992	58.2673	355.439	316.663	402.232
ENSG00000286190	1.13483	9.41808e-42	3.13626e-40	RP11-807C20.3	protein_coding	1769.54	3899.74	1836.82	1695.51	1776.28	3559.52	4156.73	3982.96
ENSG00000164751	2.08055	9.89704e-42	3.28912e-40	PEX2	protein_coding	141.663	601.506	173.521	126.866	124.601	563.919	634.429	606.169
ENSG00000006042	1.44248	1.01965e-41	3.38183e-40	TMEM98	protein_coding	382.19	1045.07	386.826	357.988	401.757	998.708	1116.85	1019.65
ENSG00000204525	1.88837	1.04797e-41	3.46882e-40	HLA-C	protein_coding	152.371	569.801	171.638	135.936	149.538	570.712	591.148	547.543
ENSG00000148175	1.95525	1.05823e-41	3.49576e-40	STOM	protein_coding	216.156	843.168	198.71	195.413	254.344	721.133	902.424	905.948
ENSG00000120093	1.76521	1.10638e-41	3.64753e-40	HOXB3	protein_coding	203.707	703.322	199.184	211.009	200.929	770.533	623.896	715.535
ENSG00000112378	1.22884	1.95378e-41	6.40291e-40	PERP	protein_coding	662.256	1559.51	661.484	626.44	698.843	1493.44	1612.52	1572.58
ENSG00000134363	1.78847	2.57591e-41	8.40836e-40	FST	protein_coding	268.77	944.873	272.747	284.698	248.865	1103.48	898.4	832.741
ENSG00000145779	3.44708	2.86901e-41	9.34663e-40	TNFAIP8	protein_coding	22.8965	241.591	29.847	15.9598	22.8827	232.189	241.392	251.193
ENSG00000198075	2.35119	3.30794e-41	1.07554e-39	SULT1C4	protein_coding	65.4448	339.501	60.0482	63.8821	72.4042	342.705	337.069	338.728
ENSG00000079215	3.70939	4.22942e-41	1.37244e-39	SLC1A3	protein_coding	23.579	316.416	17.5457	20.364	32.8272	395.555	267.055	286.64
ENSG00000101608	1.23223	4.30206e-41	1.39328e-39	MYL12A	protein_coding	1364.79	3222.84	1330.06	1350.76	1413.56	2997.4	3601.98	3069.14
ENSG00000112977	1.33778	4.41968e-41	1.42857e-39	DAP	protein_coding	1094.32	2782.4	1121	1041.73	1120.24	2504.81	3151.49	2690.89
ENSG00000185088	1.75079	4.48298e-41	1.4462e-39	RPS27L	protein_coding	308.068	1046.11	306.426	290.752	327.026	951.256	1229.28	957.791
ENSG00000157654	1.41959	7.10107e-41	2.28632e-39	PALM2AKAP2	protein_coding	1474.4	3984.55	1335.76	1578.95	1508.48	4529.32	3500.53	3923.81
ENSG00000132274	1.975	8.19184e-41	2.63238e-39	TRIM22	protein_coding	146.485	583.529	146.134	167.071	126.251	637.13	547.646	565.811
ENSG00000155366	1.24334	9.26217e-41	2.97055e-39	RHOC	protein_coding	1757.13	4184.26	1706.19	1813.14	1752.07	3912.45	4734.96	3905.38
ENSG00000163565	2.23166	1.00457e-40	3.21559e-39	IFI16	protein_coding	75.0605	356.689	74.8934	76.3826	73.9055	340.806	360.422	368.838
ENSG00000171469	1.12051	1.25987e-40	4.025e-39	ZNF561	protein_coding	717.246	1568.66	730.48	699.23	722.026	1582.63	1559.95	1563.41
ENSG00000105997	3.39727	1.3567e-40	4.32598e-39	HOXA3	protein_coding	21.0077	222.477	22.7015	16.0961	24.2256	216.611	212.92	237.899
ENSG00000111962	1.88421	1.4202e-40	4.51972e-39	UST	protein_coding	148.942	552.317	163.148	136.987	146.691	505.892	588.614	562.446
ENSG00000099953	1.89677	1.68966e-40	5.35663e-39	MMP11	protein_coding	150.059	567.934	140.606	154.106	155.465	588.11	609.494	506.198
ENSG00000167601	1.37096	2.2036e-40	6.95924e-39	AXL	protein_coding	390.152	1018.69	398.239	398.78	373.437	1050.38	1044.29	961.399
ENSG00000150457	1.55575	2.47723e-40	7.80849e-39	LATS2	protein_coding	254.824	757.955	241.775	272.61	250.087	793.814	722.754	757.298
ENSG00000205213	1.46335	2.49925e-40	7.86289e-39	LGR4	protein_coding	710.659	1974.25	626.11	769.133	736.735	1869.5	2201.04	1852.22
ENSG00000148411	1.89341	2.53242e-40	7.95209e-39	NACC2	protein_coding	131.97	498.108	137.288	120.724	137.899	524.721	493.319	476.286
ENSG00000078808	1.04626	3.05037e-40	9.56033e-39	SDF4	protein_coding	1078.82	2240.39	1064.46	1047.14	1124.85	2265.08	2267.65	2188.44
ENSG00000161513	2.009	4.49169e-40	1.4051e-38	FDXR	protein_coding	108.203	441.97	109.832	96.5424	118.236	444.595	440.407	440.906
ENSG00000173406	1.90433	5.29645e-40	1.65371e-38	DAB1	protein_coding	150.403	570.888	140.361	140.271	170.577	622.271	527.34	563.053
ENSG00000167693	1.40519	6.06553e-40	1.89027e-38	NXN	protein_coding	486.442	1300.69	472.847	542.426	444.051	1362.74	1290.33	1249
ENSG00000183160	4.52098	6.99598e-40	2.16797e-38	TMEM119	protein_coding	9.39661	220.338	8.876	5.77856	13.5353	228.115	255.593	177.305
ENSG00000064042	1.10667	9.36751e-40	2.89744e-38	LIMCH1	protein_coding	1432.95	3107.38	1414.46	1457.56	1426.83	3292.79	2833.43	3195.92
ENSG00000137509	1.53048	1.00972e-39	3.1173e-38	PRCP	protein_coding	460.282	1337.99	449.871	460.459	470.518	1177.8	1541.1	1295.06
ENSG00000112249	1.19474	1.25118e-39	3.85555e-38	ASCC3	protein_coding	1024.32	2360.44	1095.48	939.634	1037.84	2448.01	2218.34	2414.98
ENSG00000057294	2.19292	1.40679e-39	4.32698e-38	PKP2	protein_coding	103.042	476.671	100.352	106.677	102.098	434.791	431.219	564.002
ENSG00000144681	2.00949	1.56171e-39	4.78567e-38	STAC	protein_coding	190.253	775.511	153.356	238.395	179.009	811.384	774.41	740.74
ENSG00000149131	1.49035	2.33879e-39	7.15366e-38	SERPING1	protein_coding	312.182	886.048	312.697	296.145	327.704	888.688	945.146	824.31
ENSG00000173535	3.15846	4.07118e-39	1.24295e-37	TNFRSF10C	protein_coding	29.4734	264.608	24.9523	41.516	21.9519	257.632	265.46	270.733
ENSG00000100100	1.394	4.92847e-39	1.49914e-37	PIK3IP1	protein_coding	363.399	962.817	388.966	341.92	359.312	964.811	998.601	925.04
ENSG00000136383	2.12857	5.79751e-39	1.76025e-37	ALPK3	protein_coding	224.436	983.614	268.839	236.427	168.042	1056.7	847.301	1046.84
ENSG00000165895	2.26417	7.03668e-39	2.12866e-37	ARHGAP42	protein_coding	138.837	676.046	126.725	171.117	118.669	760.192	550.569	717.377
ENSG00000180447	3.48695	7.02977e-39	2.12866e-37	GAS1	protein_coding	19.6555	224.832	23.3031	21.6725	13.991	216.474	253.759	204.264
ENSG00000151572	2.30359	7.41024e-39	2.23348e-37	ANO4	protein_coding	103.356	523.808	109.733	102.954	97.3822	652.135	468.13	451.16
ENSG00000168140	1.58916	7.60054e-39	2.28667e-37	VASN	protein_coding	236.54	718.677	226.559	258.4	224.661	708.516	756.618	690.897
ENSG00000110811	1.52567	1.50575e-38	4.50552e-37	P3H3	protein_coding	329.68	960.014	303.315	359.121	326.605	983.365	1020.75	875.929
ENSG00000114353	1.0455	1.75064e-38	5.21936e-37	GNAI2	protein_coding	1876.78	3893.48	1867.12	1931.45	1831.77	3843.59	4194	3642.83
ENSG00000256235	3.10661	2.14763e-38	6.39143e-37	SMIM3	protein_coding	30.3362	266.936	33.6361	26.9415	30.4309	251.444	321.282	228.081
ENSG00000108582	1.19869	2.27946e-38	6.75019e-37	CPD	protein_coding	1312.42	3032.21	1214.47	1245.38	1477.41	3042.21	3101.39	2953.03
ENSG00000140682	1.86005	2.36174e-38	6.96588e-37	TGFB1I1	protein_coding	182.655	667.536	157.778	202.869	187.319	583.746	702.913	715.948
ENSG00000177426	2.23429	2.42687e-38	7.14521e-37	TGIF1	protein_coding	71.7393	342.253	67.6586	78.9101	68.6493	328.986	351.739	346.034
ENSG00000105810	2.01901	2.81674e-38	8.2783e-37	CDK6	protein_coding	700.479	2876.02	688.011	882.984	530.442	3167.16	2399.55	3061.35
ENSG00000168938	1.70435	3.62436e-38	1.0633e-36	PPIC	protein_coding	189.292	621.662	196.029	187.861	183.985	578.967	686.811	599.209
ENSG00000133466	2.07106	3.67751e-38	1.07698e-36	C1QTNF6	protein_coding	105.253	451.04	109.051	106.113	100.594	479.721	484.79	388.608
ENSG00000122359	2.07858	3.88509e-38	1.13575e-36	ANXA11	protein_coding	256.73	1098.68	207.7	251.606	310.884	1058.9	1305.14	932.001
ENSG00000060982	1.26746	4.19233e-38	1.22341e-36	BCAT1	protein_coding	1424.88	3449.35	1443.7	1567.56	1263.39	3230.34	3399.38	3718.33
ENSG00000270504	2.67755	6.78894e-38	1.96725e-36	RP11-420L9.5	lncRNA	39.3004	255.563	41.0249	39.022	37.8544	241.807	268.565	256.318
ENSG00000148400	2.48613	6.94912e-38	2.01013e-36	NOTCH1	protein_coding	106.831	617.135	99.8897	121.916	98.6875	809.692	546.001	495.713
ENSG00000169515	1.9655	1.06927e-37	3.07149e-36	CCDC8	protein_coding	114.758	454.562	121.17	115.291	107.815	456.344	492.705	414.639
ENSG00000161791	1.19692	1.8561e-37	5.32244e-36	FMNL3	protein_coding	509.189	1173.33	503.639	527.229	496.698	1138.67	1199.25	1182.06
ENSG00000134333	1.04993	3.07319e-37	8.78199e-36	LDHA	protein_coding	1419.52	2952.75	1333.02	1431.55	1494	2857.11	3118.48	2882.67
ENSG00000134115	1.22108	3.14469e-37	8.97079e-36	CNTN6	protein_coding	565.697	1328.59	599.89	572.781	524.418	1360.5	1291	1334.26
ENSG00000185483	1.49834	3.76876e-37	1.06773e-35	ROR1	protein_coding	343.555	979.397	356.271	379.059	295.334	996.903	981.052	960.235
ENSG00000138771	1.47345	3.8658e-37	1.09335e-35	SHROOM3	protein_coding	406.536	1140.83	379.857	467.732	372.017	1205.71	1114.25	1102.54
ENSG00000101955	1.99923	4.12884e-37	1.16376e-35	SRPX	protein_coding	98.3758	400.26	94.5932	92.8165	107.718	417.51	397.515	385.757
ENSG00000060656	1.15118	5.13991e-37	1.44627e-35	PTPRU	protein_coding	1039.51	2320.48	1015.36	958.836	1144.33	2259.03	2386.48	2315.91
ENSG00000130303	5.83362	6.57821e-37	1.84783e-35	BST2	protein_coding	3.65744	215.346	1.81893	5.96228	3.19111	230.614	217.758	197.667
ENSG00000164300	1.43524	6.83101e-37	1.91558e-35	SERINC5	protein_coding	374.662	1025.35	363.371	405.575	355.04	1106.14	1034.25	935.659
ENSG00000109686	1.62381	6.85112e-37	1.91797e-35	SH3D19	protein_coding	239.122	749.254	215.245	259.169	242.951	817.371	744.463	685.927
ENSG00000101439	1.2424	9.13727e-37	2.55364e-35	CST3	protein_coding	724.865	1728.64	793.77	681.699	699.126	1770.43	1805.5	1609.98
ENSG00000166794	1.03704	9.69219e-37	2.70415e-35	PPIB	protein_coding	3264.16	6730.4	3295.02	3259.63	3237.82	6383.45	7458.55	6349.21
ENSG00000164056	1.66511	1.20071e-36	3.34437e-35	SPRY1	protein_coding	193.283	624.066	184.894	185.055	209.899	678.86	579.271	614.067
ENSG00000046604	1.37152	1.2091e-36	3.36207e-35	DSG2	protein_coding	323.178	844.508	325.959	339.554	304.02	868.929	838.743	825.85
ENSG00000250722	3.29991	1.63988e-36	4.55224e-35	SELENOP	protein_coding	28.1103	266.581	40.9546	26.7099	16.6663	248.317	279.392	272.033
ENSG00000164106	2.44669	2.7638e-36	7.59562e-35	SCRG1	protein_coding	59.3027	328.814	58.2188	68.2574	51.4318	310.395	375.539	300.509
ENSG00000164237	2.78828	2.98876e-36	8.20022e-35	CMBL	protein_coding	41.092	291.353	49.2316	29.6594	44.3852	329.337	261.716	283.006
ENSG00000170275	1.55525	4.35419e-36	1.18481e-34	CRTAP	protein_coding	526.512	1560.55	433.325	560.48	585.731	1471.51	1709.68	1500.47
ENSG00000140564	1.0957	4.75731e-36	1.29025e-34	FURIN	protein_coding	834.187	1799.75	834.162	826.827	841.573	1937.31	1734.32	1727.63
ENSG00000141736	1.42322	4.96093e-36	1.34327e-34	ERBB2	protein_coding	496.02	1337.97	508.101	542.165	437.795	1257.92	1465.29	1290.71
ENSG00000151929	1.41016	9.98464e-36	2.69912e-34	BAG3	protein_coding	302.016	807.567	290.632	312.128	303.286	757.81	863.727	801.162
ENSG00000174021	1.2931	1.00753e-35	2.71917e-34	GNG5	protein_coding	741.947	1828.87	700.96	754.562	770.318	1647	2052.89	1786.71
ENSG00000076067	1.82831	1.14936e-35	3.09691e-34	RBMS2	protein_coding	311.757	1118.97	310.029	358.645	266.598	994.468	1340.25	1022.2
ENSG00000242242	1.53781	1.18909e-35	3.19874e-34	NECTIN3-AS1	lncRNA	216.239	636.976	202.201	216.936	229.58	663.951	616.474	630.503
ENSG00000181666	1.61839	1.39957e-35	3.75272e-34	ZNF875	protein_coding	176.863	548.62	185.773	167.903	176.913	549.117	530.446	566.296
ENSG00000240583	2.50284	1.5458e-35	4.13807e-34	AQP1	protein_coding	49.1879	283.13	55.1563	44.4699	47.9375	277.219	278.393	293.779
ENSG00000152558	1.60355	1.57574e-35	4.2114e-34	TMEM123	protein_coding	383.781	1187.44	375.031	357.057	419.254	1406.56	1088.37	1067.39
ENSG00000170836	1.34425	2.1356e-35	5.68014e-34	PPM1D	protein_coding	326.76	838.255	338.538	307.502	334.24	862.264	839.919	812.583
ENSG00000114861	1.6319	2.49601e-35	6.58572e-34	FOXP1	protein_coding	471.934	1483.5	473.412	543.51	398.881	1693.44	1323.14	1433.91
ENSG00000164949	2.74498	5.02273e-35	1.31475e-33	GEM	protein_coding	40.4108	276.495	35.6635	36.0638	49.505	255.956	323.148	250.38
ENSG00000250742	1.81877	5.14934e-35	1.34575e-33	LINC02381	lncRNA	129.812	465.822	120.746	131.247	137.442	479.604	490.119	427.744
ENSG00000139174	1.6084	6.27099e-35	1.6363e-33	PRICKLE1	protein_coding	388.604	1195.5	391.368	358.39	416.055	1022.62	1407.92	1155.95
ENSG00000054598	2.3984	1.01774e-34	2.64724e-33	FOXC1	protein_coding	66.219	360.269	57.7679	68.4549	72.4341	429.057	347.321	304.429
ENSG00000166340	1.34513	1.08428e-34	2.8159e-33	TPP1	protein_coding	407.768	1051.58	408.495	393.947	420.863	1164.75	968.204	1021.77
ENSG00000103175	4.73361	1.29856e-34	3.36708e-33	WFDC1	protein_coding	6.4041	176.673	6.94453	6.32757	5.94021	149.54	218.185	162.294
ENSG00000140264	1.16745	1.3533e-34	3.50352e-33	SERF2	protein_coding	1929.85	4361.23	1924.08	1958.05	1907.43	4004.88	4995.76	4083.06
ENSG00000287171	4.24383	1.79987e-34	4.65235e-33	GS1-199J3.3	lncRNA	8.4489	167.282	9.31708	7.79837	8.23125	191.177	150.044	160.626
ENSG00000198829	4.2518	1.83814e-34	4.74383e-33	SUCNR1	protein_coding	9.04826	179.959	12.1118	4.33225	10.7008	208.186	174.126	157.564
ENSG00000198715	1.80863	1.93818e-34	4.99423e-33	GLMP	protein_coding	139.367	495.828	149.253	134	134.847	517.022	528.553	441.909
ENSG00000105639	2.90096	2.13357e-34	5.48912e-33	JAK3	protein_coding	30.3554	230.033	33.4561	22.9838	34.6264	207.449	235.958	246.692
ENSG00000151388	1.27738	2.81926e-34	7.23069e-33	ADAMTS12	protein_coding	549.121	1343.36	545.488	605.734	496.14	1408.77	1283.08	1338.22
ENSG00000117394	1.13479	2.87033e-34	7.35026e-33	SLC2A1	protein_coding	641.836	1418.05	633.358	628.396	663.753	1404.9	1344.59	1504.65
ENSG00000246705	2.40172	2.90802e-34	7.43525e-33	H2AJ	protein_coding	66.4961	355.917	82.7198	58.0682	58.7002	369.095	393.524	305.133
ENSG00000109113	1.82883	3.44246e-34	8.78812e-33	RAB34	protein_coding	183.353	659.3	204.437	154.614	191.007	674.307	726.532	577.062
ENSG00000172667	1.3709	3.50448e-34	8.93263e-33	ZMAT3	protein_coding	523.274	1365.48	470.082	584.258	515.481	1363.28	1258	1475.15
ENSG00000145431	1.22278	4.62856e-34	1.17435e-32	PDGFC	protein_coding	472.596	1115.05	451.925	500.035	465.828	1184.39	1087.72	1073.03
ENSG00000112164	2.36146	4.66481e-34	1.18173e-32	GLP1R	protein_coding	67.819	353.1	58.6641	81.4	63.3929	301.98	356.618	400.701
ENSG00000198108	2.04662	5.06004e-34	1.27989e-32	CHSY3	protein_coding	95.5131	405.508	86.23	105.856	94.4532	465.091	376.013	375.419
ENSG00000176907	2.51138	6.00512e-34	1.51661e-32	TCIM	protein_coding	43.546	255.562	42.9417	40.8089	46.8873	281.427	242.586	242.673
ENSG00000137166	1.28364	9.67269e-34	2.42802e-32	FOXP4	protein_coding	347.837	855.624	335.437	352.487	355.589	871.683	877.34	817.848
ENSG00000182718	1.0404	1.09038e-33	2.7329e-32	ANXA2	protein_coding	5121.46	10610.2	5050.11	5101.7	5212.58	9542.86	11873	10414.7
ENSG00000104529	1.043	1.29405e-33	3.23356e-32	EEF1D	protein_coding	1270.95	2634.1	1341.06	1254.29	1217.51	2627.83	2812.46	2462.02
ENSG00000157637	1.06638	1.43109e-33	3.57059e-32	SLC38A10	protein_coding	871.006	1836.5	801.549	890.426	921.044	1866.88	1801.29	1841.33
ENSG00000087884	2.3715	1.60455e-33	3.99733e-32	AAMDC	protein_coding	51.7335	272.942	54.27	45.212	55.7186	267.179	289.642	262.006
ENSG00000136630	3.99025	1.73076e-33	4.30526e-32	HLX	protein_coding	10.2989	172.429	6.13899	14.6821	10.0757	196.022	145.602	175.662
ENSG00000149090	2.79046	3.0154e-33	7.48952e-32	PAMR1	protein_coding	36.9454	261.975	42.8915	37.8186	30.1262	289.234	281.097	215.594
ENSG00000118495	1.88343	3.51787e-33	8.72443e-32	PLAGL1	protein_coding	151.282	568.122	160.242	164.026	129.578	662.32	526.657	515.391
ENSG00000152952	1.50486	3.82681e-33	9.47637e-32	PLOD2	protein_coding	378.126	1080.88	410.146	405.357	318.876	1002.03	1058.95	1181.67
ENSG00000198947	1.62684	4.3072e-33	1.065e-31	DMD	protein_coding	509.219	1590.25	624.059	442.173	461.424	1774.89	1425.8	1570.06
ENSG00000115677	1.00305	5.61857e-33	1.38304e-31	HDLBP	protein_coding	6977.27	14058.5	6511.89	7809.41	6610.51	13770	14602.4	13803.1
ENSG00000118257	1.00199	7.20452e-33	1.76292e-31	NRP2	protein_coding	2296.92	4621.83	2145.04	2319.99	2425.73	4365.48	4508.32	4991.7
ENSG00000120594	1.88674	7.522e-33	1.83517e-31	PLXDC2	protein_coding	214.988	806.634	174.697	269.951	200.316	846.312	717.02	856.569
ENSG00000177045	2.53791	8.82028e-33	2.14874e-31	SIX5	protein_coding	43.5098	259.624	46.9862	41.2174	42.3257	284.908	268.237	225.727
ENSG00000184005	1.62949	1.57074e-32	3.8041e-31	ST6GALNAC3	protein_coding	227.86	713.015	202.145	210.623	270.812	732.246	732.321	674.478
ENSG00000173548	1.98336	1.97401e-32	4.76677e-31	SNX33	protein_coding	132.263	534.18	109.767	141.701	145.322	572.829	583.477	446.233
ENSG00000162783	1.93079	2.02398e-32	4.88031e-31	IER5	protein_coding	97.4406	377.414	96.8934	89.2438	106.185	367.518	407.529	357.195
ENSG00000182742	2.35868	2.03236e-32	4.89337e-31	HOXB4	protein_coding	55.5948	290.759	66.2585	50.3429	50.183	294.309	313.897	264.071
ENSG00000095397	1.37202	2.26843e-32	5.45381e-31	WHRN	protein_coding	401.767	1047.92	428.58	430.028	346.692	1043.91	1002.33	1097.53
ENSG00000166888	1.61354	2.96839e-32	7.11595e-31	STAT6	protein_coding	324.439	1008.76	321.357	371.788	280.171	1136.62	1006.67	883.007
ENSG00000187079	1.41432	3.40479e-32	8.13849e-31	TEAD1	protein_coding	605.527	1631.89	562.06	699.67	554.852	1768.35	1440.65	1686.67
ENSG00000126458	1.68677	3.44048e-32	8.21192e-31	RRAS	protein_coding	158.059	514.918	160.801	160.932	152.443	496.349	574.336	474.07
ENSG00000096696	1.52947	4.09328e-32	9.75595e-31	DSP	protein_coding	632.596	1857.96	604.228	642.64	650.921	2273.93	1744.9	1555.05
ENSG00000244187	1.85875	5.11564e-32	1.21576e-30	TMEM141	protein_coding	171.844	632.851	156.138	146.001	213.394	598.873	691.444	608.235
ENSG00000166557	1.08253	5.61487e-32	1.33248e-30	TMED3	protein_coding	898.873	1914.02	911.426	893.175	892.019	1825.32	2104.17	1812.58
ENSG00000101463	1.82977	6.49288e-32	1.53643e-30	SYNDIG1	protein_coding	121.176	434.173	127.996	125.949	109.585	385.266	468.503	448.75
ENSG00000107036	1.05948	6.72252e-32	1.58849e-30	RIC1	protein_coding	617.607	1298	596.559	617.816	638.445	1333.45	1265.49	1295.06
ENSG00000138080	2.04438	7.39776e-32	1.74555e-30	EMILIN1	protein_coding	167.425	702.198	185.789	183.086	133.399	697.799	837.273	571.522
ENSG00000100968	2.15684	8.0066e-32	1.88383e-30	NFATC4	protein_coding	120.457	546.437	100.16	158.952	102.258	623.307	521.291	494.712
ENSG00000104325	1.41748	8.36575e-32	1.96553e-30	DECR1	protein_coding	237.823	643.065	223.1	234.744	255.626	645.427	654.914	628.855
ENSG00000147852	1.08459	8.68219e-32	2.03698e-30	VLDLR	protein_coding	954.836	2035.26	1026.41	857.83	980.269	1980.9	2060.31	2064.56
ENSG00000187123	2.46384	8.82353e-32	2.06721e-30	LYPD6	protein_coding	47.2056	268.538	38.3646	49.0501	54.202	288.011	279.27	238.333
ENSG00000012171	2.11649	9.22087e-32	2.15724e-30	SEMA3B	protein_coding	77.4087	339.122	86.1078	82.4731	63.6452	316.063	335.889	365.415
ENSG00000145012	1.40764	1.14632e-31	2.67426e-30	LPP	protein_coding	824.415	2216.3	777.863	774.306	921.076	2591.45	1925.93	2131.51
ENSG00000135406	1.78954	1.80386e-31	4.19639e-30	PRPH	protein_coding	186.024	648.335	203.599	200.678	153.796	570.144	736.683	638.178
ENSG00000038427	1.43138	2.39329e-31	5.55197e-30	VCAN	protein_coding	6126.56	16736.3	6107.59	6126.16	6145.93	21094.5	14222.8	14891.5
ENSG00000141052	2.73375	2.86874e-31	6.63627e-30	MYOCD	protein_coding	55.1106	376.351	33.5303	57.9513	73.8502	309.029	403.722	416.302
ENSG00000090530	1.46542	3.33254e-31	7.67692e-30	P3H2	protein_coding	319.299	888.371	291.517	307.28	359.101	801.748	980.929	882.436
ENSG00000168994	1.6914	4.08613e-31	9.36069e-30	PXDC1	protein_coding	136.852	447.39	136.081	129.386	145.088	425.511	482.976	433.682
ENSG00000197879	1.19668	4.62586e-31	1.05824e-29	MYO1C	protein_coding	542.826	1261.45	564.715	531.753	532.008	1388.86	1240.1	1155.38
ENSG00000050405	1.13177	4.67691e-31	1.06845e-29	LIMA1	protein_coding	640.988	1421.88	618.526	666.521	637.916	1552.32	1325.3	1388.01
ENSG00000104368	1.93822	4.88957e-31	1.11548e-29	PLAT	protein_coding	132.945	519.733	110.559	126.323	161.951	550.867	551.676	456.657
ENSG00000136859	3.18056	5.69198e-31	1.29496e-29	ANGPTL2	protein_coding	20.9233	195.595	27.6058	21.9827	13.1814	207.688	176.172	202.927
ENSG00000132646	1.40227	8.49357e-31	1.91913e-29	PCNA	protein_coding	339.955	908.053	367.507	308.595	343.762	898.783	998.576	826.801
ENSG00000132821	1.67552	8.61717e-31	1.9444e-29	VSTM2L	protein_coding	128.672	415.517	125.085	133.559	127.373	395.082	425.289	426.179
ENSG00000156675	1.39772	1.08847e-30	2.45269e-29	RAB11FIP1	protein_coding	243.802	649.744	223.278	245.877	262.25	657.212	633.363	658.656
ENSG00000138639	2.03519	1.15654e-30	2.60254e-29	ARHGAP24	protein_coding	78.0126	327.634	75.5706	82.9173	75.55	357.967	287.479	337.457
ENSG00000087088	1.39642	1.40466e-30	3.14378e-29	BAX	protein_coding	340.952	903.871	294.906	380.98	346.969	867.263	955.703	888.647
ENSG00000211445	1.76296	1.40468e-30	3.14378e-29	GPX3	protein_coding	116.106	399.223	109.229	115.268	123.82	375.005	427.682	394.982
ENSG00000115129	1.64148	1.53383e-30	3.42355e-29	TP53I3	protein_coding	147.434	464.859	156.071	153.438	132.792	467.478	479.311	447.787
ENSG00000099260	2.29567	1.53381e-30	3.42355e-29	PALMD	protein_coding	52.3064	262.764	46.8297	60.1651	49.9244	281.631	250.931	255.732
ENSG00000144579	1.93031	1.62312e-30	3.61795e-29	CTDSP1	protein_coding	96.9954	373.218	99.7328	101.934	89.3189	336.398	420.28	362.975
ENSG00000112414	1.4707	2.32399e-30	5.15241e-29	ADGRG6	protein_coding	332.582	937.977	320.206	303.919	373.621	1069.21	883.552	861.172
ENSG00000178695	1.4402	3.50065e-30	7.71966e-29	KCTD12	protein_coding	232.184	638.325	216.978	258.939	220.635	650.663	650.243	614.068
ENSG00000169105	1.80398	4.11525e-30	9.06289e-29	CHST14	protein_coding	120.367	427.696	126.15	106.89	128.06	434.763	463.62	384.706
ENSG00000130037	3.81233	4.41487e-30	9.70978e-29	KCNA5	protein_coding	12.1452	176.094	17.7132	12.1387	6.58364	186.702	200.038	141.541
ENSG00000105137	1.85244	5.40683e-30	1.18598e-28	SYDE1	protein_coding	124.733	458.116	102.644	133.518	138.038	450.717	503.422	420.209
ENSG00000105854	1.34144	7.05413e-30	1.54527e-28	PON2	protein_coding	287.757	735.715	298.062	257.562	307.647	717.613	746.276	743.256
ENSG00000164040	1.08075	8.52074e-30	1.8616e-28	PGRMC2	protein_coding	733.33	1560.37	662.959	764.119	772.913	1528.36	1538.36	1614.4
ENSG00000011465	3.63497	1.87009e-29	4.05357e-28	DCN	protein_coding	151.098	1951.22	113.685	217.592	122.018	1799.66	2342.48	1711.51
ENSG00000126785	2.6214	2.27621e-29	4.92742e-28	RHOJ	protein_coding	35.4887	226.491	32.3937	42.255	31.8174	262.538	224.68	192.254
ENSG00000163820	2.07325	2.39164e-29	5.17052e-28	FYCO1	protein_coding	118.726	505.439	156.117	96.0789	103.982	509.035	557.441	449.842
ENSG00000110108	1.32142	2.53577e-29	5.47494e-28	TMEM109	protein_coding	262.736	661.934	269.209	261.151	257.847	636.737	703.866	645.198
ENSG00000198856	1.14373	3.69667e-29	7.97101e-28	OSTC	protein_coding	774.049	1719.13	764.051	777.689	780.406	1535.38	1932.36	1689.63
ENSG00000180801	1.31292	3.74021e-29	8.04388e-28	ARSJ	protein_coding	307.616	772.266	291.142	287.874	343.833	784.744	758.562	773.492
ENSG00000153012	1.14686	4.31608e-29	9.27032e-28	LGI2	protein_coding	1723.52	3845.72	1680.56	1895.98	1594.01	3825.77	3423.49	4287.89
ENSG00000189056	2.00334	5.21445e-29	1.11419e-27	RELN	protein_coding	136.586	557.995	121.188	115.262	173.308	657.577	487.701	528.708
ENSG00000167173	2.17489	5.66e-29	1.20783e-27	C15orf39	protein_coding	63.7917	295.11	58.6233	59.7405	73.0114	291.873	331.522	261.936
ENSG00000251095	3.59151	5.96016e-29	1.27024e-27	RP11-115D19.1	lncRNA	13.1612	162.583	12.1072	18.6241	8.75242	165.334	136.209	186.206
ENSG00000167123	1.4372	6.20246e-29	1.32018e-27	CERCAM	protein_coding	314.68	857.753	317.967	323.048	303.025	732.168	982.336	858.755
ENSG00000110237	1.17154	7.10373e-29	1.51007e-27	ARHGEF17	protein_coding	868.046	1972.01	969.071	854.912	780.155	2082.77	1796.74	2036.53
ENSG00000102287	3.56423	7.27904e-29	1.54535e-27	GABRE	protein_coding	15.4776	186.956	10.3919	14.9029	21.1382	173.444	222.434	164.99
ENSG00000149782	1.84845	7.42772e-29	1.57489e-27	PLCB3	protein_coding	92.551	340.035	83.9089	92.296	101.448	343.37	355.239	321.497
ENSG00000184371	2.52014	8.96922e-29	1.89443e-27	CSF1	protein_coding	51.6647	303.151	40.2338	72.8981	41.8622	280.285	327.382	301.786
ENSG00000240225	2.30435	1.00623e-28	2.1145e-27	ZNF542P	transcribed_unprocessed_pseudogene	45.0987	228.63	44.5858	43.0887	47.6215	242.367	218.625	224.897
ENSG00000162576	1.37737	1.1266e-28	2.35843e-27	MXRA8	protein_coding	284.315	744.602	260.16	286.177	306.608	683.542	811.892	738.371
ENSG00000108639	1.3312	1.29777e-28	2.7099e-27	SYNGR2	protein_coding	258.329	658.921	266.908	244.16	263.918	689.86	670.124	616.778
ENSG00000146833	3.21721	1.44291e-28	3.00537e-27	TRIM4	protein_coding	16.0761	154.508	12.6962	19.704	15.8281	157.7	157.82	148.004
ENSG00000135631	1.28992	1.51854e-28	3.15891e-27	RAB11FIP5	protein_coding	399.87	984.368	457.072	357.744	384.794	947.661	1012.75	992.693
ENSG00000101680	1.43598	1.58316e-28	3.28918e-27	LAMA1	protein_coding	195.841	535.532	186.56	208.519	192.445	517.38	557.54	531.677
ENSG00000213614	1.07829	1.88702e-28	3.90087e-27	HEXA	protein_coding	793.836	1683.57	800.776	787.323	793.408	1534.09	1870.66	1645.94
ENSG00000134352	1.27094	2.17112e-28	4.47695e-27	IL6ST	protein_coding	2179.95	5285.14	2462.84	2056.73	2020.28	6140.69	4578.55	5136.18
ENSG00000087077	1.65995	2.35113e-28	4.83606e-27	TRIP6	protein_coding	141.782	453.113	137.105	135.052	153.19	418.27	505.532	435.536
ENSG00000138759	1.09951	2.41912e-28	4.96972e-27	FRAS1	protein_coding	3032.09	6555.78	2950.86	3200.5	2944.92	7439.76	5652.88	6574.71
ENSG00000087253	2.27826	3.25247e-28	6.66515e-27	LPCAT2	protein_coding	54.695	268.94	64.8533	41.438	57.7936	281.417	260.842	264.56
ENSG00000184584	2.27607	3.52506e-28	7.21481e-27	STING1	protein_coding	51.3551	255.727	56.518	54.4812	43.0662	290.371	237.187	239.622
ENSG00000182118	3.06837	4.149e-28	8.47082e-27	FAM89A	protein_coding	19.9024	172.419	13.3812	23.2006	23.1255	175.486	179.442	162.328
ENSG00000124782	2.22771	4.26081e-28	8.68837e-27	RREB1	protein_coding	68.1545	322.398	54.7823	58.4741	91.2072	329.794	328.88	308.521
ENSG00000103202	1.2768	5.16952e-28	1.05154e-26	NME4	protein_coding	446.031	1091.52	417.945	475.442	444.706	1056.57	1228.23	989.779
ENSG00000250786	3.16746	5.4868e-28	1.11333e-26	SNHG18	lncRNA	23.4358	209.559	30.27	17.8182	22.2191	152.197	242.324	234.157
ENSG00000178776	3.32427	5.89896e-28	1.19403e-26	C5orf46	protein_coding	15.3181	156.84	18.1524	15.7344	12.0676	133.913	180.941	155.668
ENSG00000134602	2.05974	6.1891e-28	1.25123e-26	STK26	protein_coding	63.5943	272.488	61.8922	67.1671	61.7236	300.04	250.046	267.377
ENSG00000157613	1.49517	9.18734e-28	1.84832e-26	CREB3L1	protein_coding	210.637	603.863	199.614	230.557	201.739	624.134	650.923	536.533
ENSG00000109625	4.75808	1.0069e-27	2.02077e-26	CPZ	protein_coding	4.47467	126.433	5.34331	5.72317	2.35753	103.912	144.119	131.268
ENSG00000170271	3.12239	1.07048e-27	2.14318e-26	FAXDC2	protein_coding	21.5891	200.889	12.1934	22.0683	30.5054	227.988	181.466	193.212
ENSG00000153214	1.55755	1.1101e-27	2.21979e-26	TMEM87B	protein_coding	209.802	633.354	213.538	199.423	216.444	748.169	549.258	602.633
ENSG00000072952	2.5883	1.7673e-27	3.5127e-26	IRAG1	protein_coding	30.7183	189.822	30.9424	32.003	29.2095	183.839	212.148	173.477
ENSG00000011304	1.15228	2.05605e-27	4.07681e-26	PTBP1	protein_coding	1072.01	2401.95	1187.55	927.163	1101.32	2421.01	2564.44	2220.41
ENSG00000166444	1.24618	2.94361e-27	5.79495e-26	DENND2B	protein_coding	367.855	882.107	334.728	401.277	367.56	881.742	937.676	826.904
ENSG00000169116	1.402	3.1497e-27	6.19328e-26	PARM1	protein_coding	212.411	567.694	190.577	223.918	222.738	551.883	556.67	594.528
ENSG00000109062	1.74214	3.25008e-27	6.38307e-26	SLC9A3R1	protein_coding	126.064	426.702	127.756	117.546	132.891	375.831	493.309	410.965
ENSG00000090776	1.43385	3.51834e-27	6.89217e-26	EFNB1	protein_coding	231.968	636.472	246.058	237.506	212.341	670.772	673.306	565.337
ENSG00000179456	1.13066	3.71208e-27	7.24778e-26	ZBTB18	protein_coding	367.242	812.975	372.826	370.966	357.933	845.137	798.043	795.746
ENSG00000104327	1.71444	3.71231e-27	7.24778e-26	CALB1	protein_coding	130.399	434.707	112.257	147.323	131.618	454.439	393.301	456.38
ENSG00000139278	1.13146	4.35139e-27	8.46547e-26	GLIPR1	protein_coding	492.5	1091.52	525.344	463.213	488.943	1183.64	1059.65	1031.28
ENSG00000164326	2.35493	4.48965e-27	8.72419e-26	CARTPT	protein_coding	48.6129	253.605	49.9564	55.7909	40.0915	230.331	297.38	233.105
ENSG00000141448	1.65171	5.46676e-27	1.05855e-25	GATA6	protein_coding	169.353	538.628	205.404	140.935	161.719	548.228	519.345	548.311
ENSG00000150281	3.24938	6.09841e-27	1.17948e-25	CTF1	protein_coding	14.8099	146.018	15.0899	11.404	17.9357	137.821	144.644	155.587
ENSG00000162645	4.50148	1.02337e-26	1.96547e-25	GBP2	protein_coding	5.49474	125.006	3.98376	7.43089	5.06956	145.025	124.188	105.805
ENSG00000171451	1.11456	1.12457e-26	2.15733e-25	DSEL	protein_coding	565.201	1233.01	570.672	576.579	548.352	1221.27	1123.62	1354.13
ENSG00000086062	1.23774	1.13795e-26	2.18046e-25	B4GALT1	protein_coding	339.692	812.614	325.4	335.991	357.686	858.179	843.85	735.814
ENSG00000150347	1.12004	1.76226e-26	3.36111e-25	ARID5B	protein_coding	599.319	1319.49	560.597	643.205	594.154	1439.79	1202.62	1316.07
ENSG00000126016	1.3961	1.95064e-26	3.71183e-25	AMOT	protein_coding	283.205	757.8	278.834	313.35	257.431	834.41	668.944	770.045
ENSG00000173706	1.35249	2.389e-26	4.53553e-25	HEG1	protein_coding	455.683	1181.17	426.044	491.834	449.171	1277.29	980.526	1285.7
ENSG00000125848	1.4664	2.67045e-26	5.05825e-25	FLRT3	protein_coding	228.507	646.438	225.723	230.215	229.583	758.47	610.047	570.797
ENSG00000234745	1.84438	2.69057e-26	5.09051e-25	HLA-B	protein_coding	109.125	400.898	119.803	85.3365	122.237	438.203	386.167	378.324
ENSG00000130766	1.0599	2.86019e-26	5.3929e-25	SESN2	protein_coding	520.579	1092.14	547.059	487.103	527.575	1055.16	1150.29	1070.96
ENSG00000104774	1.26609	3.11304e-26	5.84961e-25	MAN2B1	protein_coding	295.281	719.498	281.853	325.938	278.052	747.18	681.984	729.329
ENSG00000228526	3.11279	3.18758e-26	5.98288e-25	MIR34AHG	lncRNA	17.4824	157.195	21.4283	11.2637	19.7553	165.703	162.086	143.796
ENSG00000114315	1.80855	4.1136e-26	7.66867e-25	HES1	protein_coding	83.1787	296.334	84.4955	84.106	80.9345	288.904	313.395	286.704
ENSG00000105894	1.32292	4.19232e-26	7.8066e-25	PTN	protein_coding	329.231	839.045	316.714	326.799	344.18	953.102	829.405	734.628
ENSG00000105355	1.39106	4.32784e-26	8.03179e-25	PLIN3	protein_coding	265.605	704.645	226.495	289.031	281.29	701.072	751.862	661.002
ENSG00000101577	1.03404	4.39464e-26	8.14661e-25	LPIN2	protein_coding	469.698	970.535	453.426	487.615	468.052	990.404	948.877	972.323
ENSG00000007384	1.93692	4.67944e-26	8.66483e-25	RHBDF1	protein_coding	106.684	419.099	125.207	101.041	93.8032	476.805	442.583	337.908
ENSG00000243244	1.96455	4.6885e-26	8.67188e-25	STON1	protein_coding	76.6431	305.279	82.3614	66.3367	81.2312	328.169	273.238	314.429
ENSG00000113732	1.20154	5.08844e-26	9.40109e-25	ATP6V0E1	protein_coding	464.478	1080.73	450.042	438.533	504.858	1104.09	1169.91	968.184
ENSG00000102265	1.03349	5.27633e-26	9.73734e-25	TIMP1	protein_coding	860.301	1773.11	898.184	852.363	830.357	1717.93	1964.82	1636.58
ENSG00000131080	1.52086	6.10541e-26	1.12297e-24	EDA2R	protein_coding	193.334	567.705	177.867	202.677	199.458	656.498	503.532	543.086
ENSG00000049192	2.92285	6.22752e-26	1.14416e-24	ADAMTS6	protein_coding	32.1251	254.293	29.9637	40.8738	25.5378	330.567	182.889	249.423
ENSG00000179104	1.54277	6.38326e-26	1.17147e-24	TMTC2	protein_coding	229.819	681.104	264.853	221.463	203.142	778.825	594.426	670.061
ENSG00000166317	3.65342	6.83383e-26	1.25277e-24	SYNPO2L	protein_coding	9.88765	133.635	5.69438	9.70887	14.2597	144.979	127.368	128.558
ENSG00000180616	2.81652	6.89464e-26	1.26251e-24	SSTR2	protein_coding	23.8801	174.04	24.6121	22.0404	24.988	168.685	205.953	147.481
ENSG00000134569	2.70715	8.05461e-26	1.47329e-24	LRP4	protein_coding	28.568	193.913	28.0305	30.1198	27.5538	230.885	186.34	164.513
ENSG00000124225	1.12177	8.12523e-26	1.48456e-24	PMEPA1	protein_coding	679.255	1497.71	652.495	709.437	675.832	1663.75	1315.53	1513.86
ENSG00000169436	2.00288	8.95526e-26	1.6326e-24	COL22A1	protein_coding	75.4352	307.741	85.6671	66.0713	74.5673	287.074	357.687	278.463
ENSG00000259370	4.60171	9.75672e-26	1.7748e-24	RP11-1069G10.1	lncRNA	7.3586	154.073	3.96595	16.1059	2.00391	168.68	157.258	136.28
ENSG00000140575	1.03495	1.19116e-25	2.16202e-24	IQGAP1	protein_coding	1027.69	2127.21	1016.94	944.882	1121.25	2333.62	2047.61	2000.39
ENSG00000092531	1.55013	1.32976e-25	2.40565e-24	SNAP23	protein_coding	189.339	569.102	188.971	197.439	181.607	670.091	545.405	491.81
ENSG00000139219	2.00988	1.36952e-25	2.47488e-24	COL2A1	protein_coding	137.502	564.245	95.6936	138.069	178.743	587.445	611.505	493.786
ENSG00000166482	4.05391	1.47253e-25	2.65811e-24	MFAP4	protein_coding	48.0914	840.118	39.3224	73.7546	31.1971	833.44	1013.37	673.539
ENSG00000148841	1.40966	1.70545e-25	3.07521e-24	ITPRIP	protein_coding	209.29	562.331	225.857	211.214	190.798	544.635	614.781	527.577
ENSG00000186635	1.55021	1.85667e-25	3.34423e-24	ARAP1	protein_coding	161.64	477.739	142.498	185.798	156.623	441.392	503.079	488.746
ENSG00000198832	2.04884	1.87681e-25	3.37315e-24	SELENOM	protein_coding	70.0496	294.979	80.5349	58.5351	71.0786	269.934	340.16	274.842
ENSG00000064601	1.13377	2.08971e-25	3.7517e-24	CTSA	protein_coding	445.736	991.714	445.111	431.226	460.872	1068.34	1013.9	892.902
ENSG00000170266	1.01361	2.22054e-25	3.98226e-24	GLB1	protein_coding	765.522	1557.7	734.132	806.049	756.386	1543.84	1689.51	1439.74
ENSG00000146411	3.74699	2.41793e-25	4.33156e-24	SLC2A12	protein_coding	9.16892	131.459	5.58804	10.3934	11.5253	155.189	113.003	126.184
ENSG00000196141	1.07079	2.64553e-25	4.73415e-24	SPATS2L	protein_coding	541.783	1146.8	532.824	538.48	554.046	1106.05	1261.23	1073.13
ENSG00000250120	1.02279	3.03862e-25	5.42583e-24	PCDHA10	protein_coding	913.182	1874.51	916.566	896.033	926.948	2032.29	1649.6	1941.64
ENSG00000171223	1.37841	3.58899e-25	6.40166e-24	JUNB	protein_coding	194.469	511.978	195.104	188.415	199.888	501.492	553.689	480.753
ENSG00000228474	1.11955	4.38579e-25	7.80604e-24	OST4	protein_coding	890.116	1947.39	937.373	855.881	877.093	1745.99	2247.76	1848.43
ENSG00000177628	1.14188	5.31704e-25	9.45334e-24	GBA	protein_coding	397.638	883.663	376.357	414.889	401.669	841.34	846.806	962.842
ENSG00000262655	3.89368	5.34298e-25	9.48546e-24	SPON1	protein_coding	9.04883	139.704	10.1565	6.37979	10.6102	127.187	180.679	111.247
ENSG00000000003	1.41142	5.58037e-25	9.87899e-24	TSPAN6	protein_coding	240.621	645.565	257.886	250.431	213.547	595.476	727.708	613.513
ENSG00000176845	1.51328	7.24547e-25	1.2813e-23	METRNL	protein_coding	181.375	531.05	173.959	178.803	191.363	622.674	474.484	495.993
ENSG00000092969	1.10297	1.11662e-24	1.96205e-23	TGFB2	protein_coding	1567.17	3404.77	1400.53	1637.2	1663.78	3778.06	3494.47	2941.79
ENSG00000175938	2.09562	1.14318e-24	2.00445e-23	ORAI3	protein_coding	64.2673	278.689	70.2229	62.8123	59.7665	231.239	333.515	271.313
ENSG00000118804	2.2203	1.15222e-24	2.01816e-23	STBD1	protein_coding	49.5802	236.723	41.047	45.9855	61.7079	214.003	252.799	243.367
ENSG00000249669	3.16076	1.30979e-24	2.28929e-23	CARMN	lncRNA	15.6767	146.333	11.7841	17.6278	17.6181	171.067	127.13	140.802
ENSG00000128573	1.81758	1.42144e-24	2.47918e-23	FOXP2	protein_coding	111.598	406.463	111.164	108.469	115.16	502.885	344.338	372.166
ENSG00000124508	2.35774	1.44376e-24	2.51546e-23	BTN2A2	protein_coding	40.1374	211.852	46.766	39.203	34.4433	225.554	229.82	180.182
ENSG00000167543	1.74984	1.51467e-24	2.63069e-23	TP53I13	protein_coding	91.7317	315.258	82.3315	99.7256	93.138	320.026	333.866	291.881
ENSG00000184557	2.13323	1.53933e-24	2.6679e-23	SOCS3	protein_coding	57.7532	258.637	63.4036	56.3664	53.4896	239.675	307.459	228.775
ENSG00000197077	1.0745	1.54762e-24	2.67947e-23	KIAA1671	protein_coding	401.406	851.486	388.979	413.72	401.519	831.472	822.859	900.127
ENSG00000131669	1.60013	1.55221e-24	2.68459e-23	NINJ1	protein_coding	112.562	345.831	107.888	117.327	112.473	325.163	364.623	347.706
ENSG00000176890	1.698	1.60787e-24	2.77795e-23	TYMS	protein_coding	132.984	438.204	114.586	146.421	137.944	404.012	509.705	400.896
ENSG00000082781	1.48773	1.64464e-24	2.8385e-23	ITGB5	protein_coding	293.824	841.482	287.293	341.595	252.585	986.016	757.083	781.346
ENSG00000144057	1.02511	1.69414e-24	2.9209e-23	ST6GAL2	protein_coding	638.31	1305.65	677.565	638.968	598.397	1227.36	1276.41	1413.17
ENSG00000125869	3.64528	2.40587e-24	4.13074e-23	LAMP5	protein_coding	9.53648	123.557	11.0595	9.42937	8.12061	106.049	148.992	115.631
ENSG00000235288	1.80934	2.454e-24	4.209e-23	RP11-70C1.3	lncRNA	96.9593	344.93	92.7814	84.7945	113.302	301.655	358.965	374.17
ENSG00000112419	1.36923	2.46642e-24	4.22592e-23	PHACTR2	protein_coding	273.468	713.333	315.333	273.641	231.431	751.979	707.681	680.338
ENSG00000005882	1.28461	2.78627e-24	4.75914e-23	PDK2	protein_coding	266.928	659.098	260.504	298.677	241.604	691.637	660.631	625.025
ENSG00000286339	4.07913	3.14843e-24	5.36663e-23	RP3-509L4.5	lncRNA	6.44205	114.607	5.6249	9.59429	4.10695	115.402	120.282	108.138
ENSG00000144455	1.67823	3.22352e-24	5.48895e-23	SUMF1	protein_coding	97.1968	316.619	90.8741	102.596	98.12	310.528	335.204	304.126
ENSG00000119699	2.42607	3.2349e-24	5.49898e-23	TGFB3	protein_coding	31.0655	171.822	31.5228	30.5039	31.1698	167.544	182.216	165.706
ENSG00000083857	1.24866	3.89638e-24	6.60745e-23	FAT1	protein_coding	4418.84	10615.5	3949.65	5000.4	4306.49	12849.3	9092.07	9905.11
ENSG00000182551	1.25273	4.64124e-24	7.85444e-23	ADI1	protein_coding	300.366	720.193	323.286	286.57	291.241	645.908	793.236	721.434
ENSG00000143772	2.55627	4.87923e-24	8.24874e-23	ITPKB	protein_coding	29.0414	177.45	20.6406	34.9008	31.583	181.947	174.28	176.122
ENSG00000167797	1.14465	6.62919e-24	1.11615e-22	CDK2AP2	protein_coding	336.379	748.774	318.457	353.796	336.883	696.444	793.043	756.836
ENSG00000071564	1.06454	6.76986e-24	1.13867e-22	TCF3	protein_coding	700.268	1482.51	671.298	675.15	754.356	1588.88	1544.5	1314.17
ENSG00000114200	1.44138	6.95444e-24	1.16734e-22	BCHE	protein_coding	196.525	540.323	218.312	178.362	192.901	515.335	603.851	501.785
ENSG00000148180	1.14981	6.99249e-24	1.17254e-22	GSN	protein_coding	620.322	1388.53	625.401	613.008	622.557	1301.23	1614.37	1249.98
ENSG00000197406	1.81167	7.52934e-24	1.26e-22	DIO3	protein_coding	76.804	274.413	83.9764	78.973	67.4628	268.986	278.718	275.534
ENSG00000074842	1.05778	9.89248e-24	1.65045e-22	MYDGF	protein_coding	462.156	969.771	476.398	443.968	466.103	940.437	1051	917.878
ENSG00000115825	1.56801	1.00386e-23	1.67314e-22	PRKD3	protein_coding	194.404	586.302	180.351	202.782	200.08	517.046	715.42	526.44
ENSG00000181458	2.27792	1.07314e-23	1.78681e-22	TMEM45A	protein_coding	40.8048	205.386	42.4448	43.3036	36.666	233.237	205.866	177.055
ENSG00000169946	1.46561	1.21982e-23	2.02693e-22	ZFPM2	protein_coding	149.669	420.521	147.151	143.395	158.461	434.319	383.611	443.634
ENSG00000123191	1.41635	1.30699e-23	2.1696e-22	ATP7B	protein_coding	240.763	648.29	241.891	210.987	269.411	588.378	622.857	733.635
ENSG00000108684	1.03367	1.67814e-23	2.77456e-22	ASIC2	protein_coding	694.333	1431.67	700.054	671.86	711.083	1377.03	1314.72	1603.25
ENSG00000182326	2.06243	1.77573e-23	2.92712e-22	C1S	protein_coding	56.9148	242.448	50.3311	64.7881	55.6251	213.427	252.158	261.76
ENSG00000153071	1.39794	2.30234e-23	3.78763e-22	DAB2	protein_coding	327.645	880.383	290.483	385.362	307.09	1007.78	780.321	853.046
ENSG00000169871	1.8304	3.0099e-23	4.92711e-22	TRIM56	protein_coding	84.9517	310.612	88.8432	95.2648	70.7471	350.254	285.222	296.361
ENSG00000196739	2.02635	3.03113e-23	4.95694e-22	COL27A1	protein_coding	109.801	461.871	90.9324	117.465	121.006	576.403	337.886	471.323
ENSG00000129250	1.50772	3.03977e-23	4.96616e-22	KIF1C	protein_coding	443.442	1279.18	326.96	494.749	508.617	1270.21	1162.6	1404.73
ENSG00000021826	2.12742	3.14094e-23	5.12637e-22	CPS1	protein_coding	72.9011	333.113	60.5395	70.5415	87.6222	424.557	299.497	275.286
ENSG00000143416	4.35426	3.52406e-23	5.74599e-22	SELENBP1	protein_coding	5.41818	111.898	6.24649	7.00089	3.00717	119.787	123.798	92.1082
ENSG00000026103	2.18738	3.58457e-23	5.83888e-22	FAS	protein_coding	56.4894	264.692	70.3686	46.1713	52.9284	316.004	252.414	225.659
ENSG00000105699	3.08431	3.95635e-23	6.42547e-22	LSR	protein_coding	18.3067	161.615	11.4583	16.8051	26.6568	131.367	190.367	163.11
ENSG00000170734	1.41027	4.01753e-23	6.51843e-22	POLH	protein_coding	214.357	572.492	231.739	195.573	215.759	488.105	593.23	636.14
ENSG00000253661	2.70711	4.4421e-23	7.17207e-22	ZFHX4-AS1	lncRNA	22.4014	151.114	19.2492	23.4412	24.5137	151.442	130.29	171.61
ENSG00000108511	3.06271	5.39779e-23	8.69809e-22	HOXB6	protein_coding	14.4294	125.643	13.5215	16.1702	13.5964	126.575	118.417	131.936
ENSG00000138821	1.71316	5.42012e-23	8.72555e-22	SLC39A8	protein_coding	97.7181	325.244	91.6444	98.1049	103.405	298.991	304.242	372.498
ENSG00000145936	2.43839	6.12381e-23	9.83919e-22	KCNMB1	protein_coding	34.8334	195.864	26.3762	35.5254	42.5987	193.208	223.175	171.209
ENSG00000118515	1.54514	7.8345e-23	1.2539e-21	SGK1	protein_coding	230.24	682.039	199.976	292.011	198.734	716.929	703.147	626.039
ENSG00000182704	1.13983	8.20604e-23	1.31209e-21	TSKU	protein_coding	364.601	809.554	345.291	387.99	360.522	749.731	888.829	790.102
ENSG00000150594	1.97447	8.44878e-23	1.3483e-21	ADRA2A	protein_coding	54.6744	220.422	58.7021	48.5271	56.7942	225.13	220.432	215.705
ENSG00000136574	6.5513	1.06152e-22	1.68426e-21	GATA4	protein_coding	2.00528	173.224	1.70657	0.793594	3.51566	179.075	175.451	165.147
ENSG00000100441	1.15402	1.12656e-22	1.78574e-21	KHNYN	protein_coding	447.761	1004.04	423.67	407.319	512.294	931.526	1056.68	1023.92
ENSG00000112837	2.59362	1.16755e-22	1.84717e-21	TBX18	protein_coding	25.9777	158.126	27.5786	20.2952	30.0593	154.445	171.615	148.319
ENSG00000184304	1.65385	1.23124e-22	1.94235e-21	PRKD1	protein_coding	101.243	326.793	87.6071	106.79	109.333	350.729	324.063	305.586
ENSG00000161381	2.2016	1.28472e-22	2.02479e-21	PLXDC1	protein_coding	73.6864	348.778	72.9419	55.9037	92.2137	436.537	336.198	273.599
ENSG00000069020	1.46227	1.32433e-22	2.08521e-21	MAST4	protein_coding	252.676	714.658	218.079	258.222	281.725	851.188	670.933	621.854
ENSG00000162772	1.32162	1.42364e-22	2.23732e-21	ATF3	protein_coding	233.512	593.974	241.541	203.307	255.688	640.792	552.528	588.6
ENSG00000166265	2.1119	1.91001e-22	2.98747e-21	CYYR1	protein_coding	56.6208	250.945	64.0074	45.0615	60.7935	287.651	249.088	216.095
ENSG00000206503	1.26905	2.05136e-22	3.20551e-21	HLA-A	protein_coding	208.397	507.55	213.873	201.83	209.489	486.439	547.151	489.06
ENSG00000112964	2.59747	2.30138e-22	3.58264e-21	GHR	protein_coding	29.1914	182.91	28.1859	27.4213	31.9672	175.456	145.04	228.235
ENSG00000109099	1.84924	2.63817e-22	4.10307e-21	PMP22	protein_coding	68.0715	251.977	68.7862	71.8956	63.5327	265.859	262.872	227.199
ENSG00000123901	1.36078	3.65787e-22	5.67296e-21	GPR83	protein_coding	289.245	750.33	289.17	291.475	287.089	675.075	672.709	903.206
ENSG00000062038	1.94413	4.07631e-22	6.31007e-21	CDH3	protein_coding	70.3202	276.412	74.9028	71.8242	64.2336	257.723	333.231	238.284
ENSG00000183578	2.08911	4.43607e-22	6.85413e-21	TNFAIP8L3	protein_coding	50.7173	220.432	42.4201	55.8835	53.8482	190.113	224.068	247.115
ENSG00000177595	1.4357	5.57816e-22	8.58662e-21	PIDD1	protein_coding	146.442	403.768	137.012	138.106	164.208	426.503	391.526	393.275
ENSG00000161714	2.03008	5.77158e-22	8.87609e-21	PLCD3	protein_coding	111.559	460.181	131.253	74.3052	129.117	382.996	535.462	462.085
ENSG00000122642	1.30812	6.10898e-22	9.37751e-21	FKBP9	protein_coding	718.517	1798.91	564.894	714.218	876.438	1663.75	1865.88	1867.1
ENSG00000138772	1.66325	8.49335e-22	1.30134e-20	ANXA3	protein_coding	112.748	365.059	96.7044	139.183	102.357	381.167	365.684	348.326
ENSG00000065357	1.52503	8.6972e-22	1.33134e-20	DGKA	protein_coding	158.155	465.185	170.413	156.733	147.32	512.526	388.397	494.631
ENSG00000196975	1.68209	9.44829e-22	1.44231e-20	ANXA4	protein_coding	98.1825	321.707	118.076	85.3046	91.1665	335.255	312.883	316.982
ENSG00000253846	1.06056	9.63945e-22	1.46877e-20	PCDHGA10	protein_coding	314.679	662.693	324.038	310.322	309.675	664.968	651.033	672.077
ENSG00000053328	3.93462	1.09179e-21	1.65898e-20	METTL24	protein_coding	6.06698	98.9739	5.59261	5.20125	7.40706	101.875	100.948	94.0983
ENSG00000169242	2.91885	1.11021e-21	1.68541e-20	EFNA1	protein_coding	15.8647	123.857	16.5112	16.547	14.5359	108.321	130.694	132.557
ENSG00000116254	1.32993	1.18564e-21	1.79663e-20	CHD5	protein_coding	384.279	983.438	336.807	423.853	392.177	1097.21	806.929	1046.17
ENSG00000140497	1.11644	1.24038e-21	1.87786e-20	SCAMP2	protein_coding	316.596	691.015	302.584	312.366	334.839	634.094	726.567	712.385
ENSG00000166741	1.47801	1.37287e-21	2.07653e-20	NNMT	protein_coding	248.013	697.664	267.451	250.5	226.088	550.845	829.97	712.178
ENSG00000151789	1.27228	1.41613e-21	2.13804e-20	ZNF385D	protein_coding	391.435	966.488	373.668	378.147	422.491	1156.55	910.733	832.18
ENSG00000124126	2.16132	1.68223e-21	2.53517e-20	PREX1	protein_coding	44.2979	207.016	42.8231	50.0579	40.0126	246.857	180.907	193.285
ENSG00000153721	2.53546	1.76993e-21	2.6649e-20	CNKSR3	protein_coding	27.1396	161.957	18.5269	32.5407	30.3511	152.629	160.251	172.99
ENSG00000072864	2.28393	1.82749e-21	2.74905e-20	NDE1	protein_coding	68.8763	341.409	99.5445	60.0943	46.9902	376.558	366.482	281.186
ENSG00000124570	1.4006	2.00817e-21	3.01536e-20	SERPINB6	protein_coding	161.467	432.459	166.512	140.85	177.038	418.541	459.451	419.385
ENSG00000250423	4.78877	2.01257e-21	3.01922e-20	KIAA1210	protein_coding	3.50023	104.758	2.79317	6.06088	1.64664	125.503	87.0723	101.699
ENSG00000106571	1.28161	2.10235e-21	3.14819e-20	GLI3	protein_coding	225.218	556.504	210.096	253.1	212.459	573.818	512.523	583.171
ENSG00000156804	2.93176	2.10634e-21	3.14845e-20	FBXO32	protein_coding	31.2859	245.422	35.09	19.061	39.7067	183.387	354.059	198.818
ENSG00000254285	2.51009	2.28104e-21	3.40343e-20	KRT8P3	processed_pseudogene	28.6706	167.632	32.7058	27.8145	25.4914	143.6	204.59	154.704
ENSG00000273301	1.88152	2.30416e-21	3.43173e-20	RP11-314B1.2	lncRNA	62.3369	237.336	67.0625	61.5004	58.4479	269.937	219.519	222.552
ENSG00000143369	1.13198	2.57857e-21	3.82661e-20	ECM1	protein_coding	298.49	662.759	292.176	317.872	285.422	678.138	696.425	613.716
ENSG00000173926	1.99773	2.76102e-21	4.0937e-20	MARCHF3	protein_coding	75.1888	306.225	66.3091	90.3474	68.9098	243.34	376.415	298.922
ENSG00000166130	1.27339	2.87752e-21	4.26261e-20	IKBIP	protein_coding	210.112	517.102	217.377	222.32	190.639	558.378	508.704	484.226
ENSG00000256463	2.65363	3.18088e-21	4.69933e-20	SALL3	protein_coding	25.8699	167.793	26.6217	30.9214	20.0665	190.606	127.281	185.493
ENSG00000113328	1.01835	4.63451e-21	6.78618e-20	CCNG1	protein_coding	1189.56	2429.95	1106.54	1115.39	1346.76	2299.06	2722.84	2267.95
ENSG00000067167	1.10543	4.93792e-21	7.22406e-20	TRAM1	protein_coding	488.204	1061.92	455.472	526.148	482.992	1061.03	941.211	1183.52
ENSG00000225101	5.11578	6.65857e-21	9.69838e-20	OR52K3P	transcribed_unprocessed_pseudogene	3.60861	115.663	2.87871	6.69551	1.25163	122.041	98.4223	126.527
ENSG00000100285	1.07998	8.61046e-21	1.24863e-19	NEFH	protein_coding	305.797	654.693	322.407	309.372	285.614	681.715	639.063	643.3
ENSG00000170624	1.46085	8.67169e-21	1.25641e-19	SGCD	protein_coding	137.662	385.743	156.481	135.299	121.205	391.706	359.546	405.977
ENSG00000109072	3.1834	9.05849e-21	1.31015e-19	VTN	protein_coding	11.6139	110.253	14.2279	8.51769	12.0962	109.106	118.05	103.604
ENSG00000127418	1.52173	9.24728e-21	1.33629e-19	FGFRL1	protein_coding	115.59	339.927	100.54	117.741	128.488	360.278	334.801	324.701
ENSG00000120913	1.547	9.80207e-21	1.41398e-19	PDLIM2	protein_coding	125.304	373.276	139.932	112.647	123.332	384.871	408.704	326.252
ENSG00000136235	2.38465	1.10709e-20	1.59283e-19	GPNMB	protein_coding	36.7727	196.882	35.5873	46.6802	28.0508	165.251	234.66	190.734
ENSG00000269378	1.10605	1.17807e-20	1.69349e-19	ITGB1P1	processed_pseudogene	392.099	852.604	368.461	368.357	439.479	826.592	808.862	922.358
ENSG00000151233	1.14986	1.18916e-20	1.70794e-19	GXYLT1	protein_coding	402.581	904.129	386.911	382.009	438.823	854.298	1032.85	825.235
ENSG00000132205	2.34392	1.25003e-20	1.78914e-19	EMILIN2	protein_coding	38.0279	193.325	31.2775	29.3066	53.4996	200.043	195.175	184.756
ENSG00000198517	1.24435	1.34278e-20	1.92023e-19	MAFK	protein_coding	201.343	485.148	219.091	195.261	189.676	514.645	463.632	477.166
ENSG00000072422	1.0618	1.45628e-20	2.07535e-19	RHOBTB1	protein_coding	455.808	967.26	473.078	458.509	435.837	1096.95	915.775	889.055
ENSG00000213398	2.77896	1.91481e-20	2.71243e-19	LCAT	protein_coding	22.5274	160.147	32.5135	22.8106	12.258	171.245	161.188	148.007
ENSG00000187608	2.62077	2.08623e-20	2.94768e-19	ISG15	protein_coding	21.8458	140.053	25.4435	23.6788	16.4151	154.037	140.131	125.991
ENSG00000187783	3.15412	2.24829e-20	3.17394e-19	TMEM72	protein_coding	13.2487	119.541	18.4173	10.6396	10.6891	112.424	135.97	110.23
ENSG00000157191	1.10137	2.33783e-20	3.29751e-19	NECAP2	protein_coding	277.253	599.139	292.947	274.304	264.507	570.956	621.286	605.176
ENSG00000101144	2.60553	2.40651e-20	3.39149e-19	BMP7	protein_coding	24.4051	154.437	30.1466	25.2499	17.8189	182.733	130.362	150.216
ENSG00000171476	4.94331	2.48568e-20	3.50008e-19	HOPX	protein_coding	2.97486	95.1792	0.839084	2.34161	5.74388	89.5283	101.234	94.7749
ENSG00000164741	1.11988	2.49922e-20	3.51615e-19	DLC1	protein_coding	1013.32	2231.62	832.318	1082.56	1125.09	2492.73	2053.83	2148.31
ENSG00000106080	1.11776	2.66898e-20	3.75179e-19	FKBP14	protein_coding	449.364	987.875	429.021	408.828	510.244	1033.72	888.805	1041.1
ENSG00000162267	3.35065	2.96639e-20	4.16632e-19	ITIH3	protein_coding	9.2624	101.526	8.22019	8.29558	11.2714	95.9851	108.172	100.42
ENSG00000066468	2.55421	3.02892e-20	4.25053e-19	FGFR2	protein_coding	46.4741	270.568	28.2674	73.3741	37.7808	323.06	247.724	240.919
ENSG00000116717	1.01558	3.57026e-20	4.99322e-19	GADD45A	protein_coding	376.694	768.485	354.123	368.179	407.78	744.095	791.112	770.248
ENSG00000058091	1.06827	3.87951e-20	5.41199e-19	CDK14	protein_coding	385.266	814.821	380.634	367.122	408.042	770.596	770.775	903.091
ENSG00000124942	1.06141	4.02037e-20	5.59902e-19	AHNAK	protein_coding	2297.4	4852.24	1979.85	2791.49	2120.88	5117.86	4657.22	4781.63
ENSG00000153823	1.06517	4.09431e-20	5.6924e-19	PID1	protein_coding	287.886	609.173	302.223	276.119	285.316	618.193	591.835	617.491
ENSG00000151702	2.10736	4.43973e-20	6.14677e-19	FLI1	protein_coding	54.2763	236.333	74.4875	39.6886	48.6527	229.068	244.172	235.758
ENSG00000177700	1.04613	5.53331e-20	7.63522e-19	POLR2L	protein_coding	462.098	966.882	478.033	450.459	457.804	1014.19	1041.61	844.847
ENSG00000183036	3.87502	6.52793e-20	8.97766e-19	PCP4	protein_coding	5.8729	91.7528	5.68819	6.17718	5.75334	89.1422	102.83	83.286
ENSG00000205403	4.64435	7.99244e-20	1.09281e-18	CFI	protein_coding	3.63084	106.354	2.97274	5.52987	2.38992	75.6475	137.809	105.607
ENSG00000164236	1.76136	8.08859e-20	1.10504e-18	ANKRD33B	protein_coding	65.8968	230.634	63.3032	70.9886	63.3985	253.202	222.317	216.384
ENSG00000111341	4.94575	8.16762e-20	1.11491e-18	MGP	protein_coding	2.8326	92.1312	2.71723	2.15681	3.62376	58.8994	120.356	97.1385
ENSG00000132386	2.38055	8.51618e-20	1.16153e-18	SERPINF1	protein_coding	40.0241	213.627	36.0829	45.1463	38.8431	175.141	288.259	177.482
ENSG00000163071	2.07228	1.00936e-19	1.37102e-18	SPATA18	protein_coding	40.3523	174.728	41.7391	43.7935	35.5244	167.895	176.777	179.512
ENSG00000107521	1.35042	1.08075e-19	1.46437e-18	HPS1	protein_coding	175.494	455.127	198.006	147.275	181.202	468.761	436.979	459.64
ENSG00000115468	1.95379	1.26673e-19	1.70796e-18	EFHD1	protein_coding	47.0341	187.548	41.0281	50.9782	49.0959	183.409	190.995	188.239
ENSG00000216775	1.38589	1.44958e-19	1.95133e-18	RP1-152L7.5	transcribed_unprocessed_pseudogene	139.414	372.187	140.359	128.741	149.141	401.953	340.395	374.214
ENSG00000166396	2.47876	1.46335e-19	1.96826e-18	SERPINB7	protein_coding	25.3051	145.995	29.6843	27.6453	18.5857	129.039	160.805	148.142
ENSG00000189067	1.6631	1.83393e-19	2.46268e-18	LITAF	protein_coding	119.753	382.734	146.075	108.599	104.585	321.513	446.971	379.718
ENSG00000018408	2.02798	1.84922e-19	2.48119e-18	WWTR1	protein_coding	132.995	554.29	166.009	147.346	85.6299	637.072	611.319	414.48
ENSG00000088280	1.11134	2.41499e-19	3.2246e-18	ASAP3	protein_coding	253.623	554.27	269.648	239.181	252.04	551.732	580.983	530.096
ENSG00000006327	1.0815	2.56859e-19	3.42416e-18	TNFRSF12A	protein_coding	485.971	1035.76	527.943	444.655	485.313	914.36	1171.65	1021.28
ENSG00000197555	1.14207	2.57623e-19	3.43157e-18	SIPA1L1	protein_coding	324.17	723.442	355.052	276.348	341.11	753.61	685.914	730.8
ENSG00000173905	1.07142	2.63908e-19	3.51246e-18	GOLIM4	protein_coding	460.333	983.957	485.568	464.944	430.485	1134.57	901.347	915.955
ENSG00000091317	1.14902	2.64219e-19	3.51377e-18	CMTM6	protein_coding	307.353	690.399	278.678	331.89	311.49	672.644	766.202	632.351
ENSG00000198353	2.49375	2.70587e-19	3.59268e-18	HOXC4	protein_coding	26.0805	153.366	35.0042	19.7064	23.5309	174.199	151.023	134.876
ENSG00000178764	1.62376	3.02013e-19	4.0067e-18	ZHX2	protein_coding	78.5187	248.647	72.6662	80.5748	82.3152	259.202	251.929	234.81
ENSG00000251129	1.69929	3.10244e-19	4.1126e-18	LINC02506	lncRNA	77.5366	260.848	76.0145	79.4059	77.1895	299.75	222.093	260.702
ENSG00000167617	3.06239	3.11904e-19	4.13129e-18	CDC42EP5	protein_coding	17.1572	149.357	21.797	17.6778	11.9968	165.17	187.037	95.8649
ENSG00000254535	4.15931	3.37198e-19	4.44848e-18	PABPC4L	protein_coding	4.70733	90.3115	5.58874	6.06365	2.4696	106.267	75.9514	88.7164
ENSG00000243364	2.26774	3.39179e-19	4.46748e-18	EFNA4	protein_coding	31.6059	156.827	30.7046	35.4863	28.6268	141.998	181.528	146.956
ENSG00000017427	7.45466	3.70854e-19	4.87303e-18	IGF1	protein_coding	2.89607	329.295	1.70801	6.60264	0.377563	372.783	294.924	320.178
ENSG00000135299	1.15644	4.1069e-19	5.38363e-18	ANKRD6	protein_coding	455.047	1031.1	461.268	436.939	466.933	1123.71	837.786	1131.81
ENSG00000133104	1.22799	4.75477e-19	6.20336e-18	SPART	protein_coding	176.264	419.222	187.732	178.239	162.822	428.639	417.158	411.869
ENSG00000111348	1.28565	5.01959e-19	6.53338e-18	ARHGDIB	protein_coding	171.105	423.667	152.253	185.543	175.519	417.733	448.326	404.941
ENSG00000173641	3.2805	5.33274e-19	6.93005e-18	HSPB7	protein_coding	9.91431	103.469	7.80418	10.1123	11.8265	129.36	94.3682	86.6804
ENSG00000106066	1.88528	5.58093e-19	7.24118e-18	CPVL	protein_coding	53.5389	205.496	53.6024	49.1221	57.8921	224.338	212.025	180.126
ENSG00000070540	1.06235	5.75499e-19	7.46116e-18	WIPI1	protein_coding	290.757	613.858	283.486	292.363	296.422	597.233	663.197	581.145
ENSG00000178202	1.27551	5.79371e-19	7.50546e-18	POGLUT3	protein_coding	187.289	462.927	172.771	190.762	198.335	494.037	409.942	484.801
ENSG00000155363	1.40576	5.94558e-19	7.69617e-18	MOV10	protein_coding	160.729	431.277	164.072	171.956	146.158	399.446	498.288	396.098
ENSG00000076043	1.00485	7.06427e-19	9.08727e-18	REXO2	protein_coding	407.46	824.631	371.308	422.911	428.159	774.646	888.039	811.209
ENSG00000164619	2.49219	7.21392e-19	9.27255e-18	BMPER	protein_coding	28.4261	161.743	40.386	20.1671	24.7251	184.458	148.263	152.508
ENSG00000115828	1.63377	8.53855e-19	1.09131e-17	QPCT	protein_coding	90.8847	286.953	85.4063	101.365	85.8833	252.671	334.325	273.862
ENSG00000149499	2.04465	8.61112e-19	1.09915e-17	EML3	protein_coding	48.5072	206.034	52.7362	51.5117	41.2736	201.559	246.441	170.101
ENSG00000149201	2.0477	8.87534e-19	1.13113e-17	CCDC81	protein_coding	40.6837	174.019	41.2213	40.6776	40.1523	177.889	192.213	151.955
ENSG00000049540	3.26074	9.69878e-19	1.23512e-17	ELN	protein_coding	10.4969	104.926	12.6979	7.88505	10.9077	112.729	118.779	83.2709
ENSG00000125733	1.94044	1.06208e-18	1.34942e-17	TRIP10	protein_coding	69.4747	274.437	62.0741	89.5244	56.8257	300.466	299.798	223.046
ENSG00000154478	1.35001	1.10082e-18	1.39756e-17	GPR26	protein_coding	218.95	565.465	246.686	221.613	188.552	531.981	507.628	656.786
ENSG00000145242	1.06978	1.16019e-18	1.47181e-17	EPHA5	protein_coding	317.775	676.564	331.048	331.26	291.015	716.495	617.666	695.531
ENSG00000142765	3.00212	1.43298e-18	1.8109e-17	SYTL1	protein_coding	12.7317	105.297	16.4804	10.6317	11.0831	101.181	119.755	94.9555
ENSG00000183386	1.20173	1.69931e-18	2.1442e-17	FHL3	protein_coding	218.773	508.606	212.581	229.685	214.054	467.921	573.318	484.579
ENSG00000149564	2.22007	1.77957e-18	2.24204e-17	ESAM	protein_coding	30.3744	147.502	32.6241	25.3675	33.1317	159.118	144.655	138.733
ENSG00000174032	1.27273	1.79052e-18	2.25412e-17	SLC25A30	protein_coding	189.967	463.162	211.439	197.841	160.623	460.419	472.06	457.008
ENSG00000213366	1.33012	2.07393e-18	2.60495e-17	GSTM2	protein_coding	153.182	393.68	151.002	140.963	167.581	414.457	412.431	354.15
ENSG00000250337	1.86154	2.145e-18	2.69013e-17	PURPL	lncRNA	144.99	547.571	135.102	155.549	144.32	748.786	364.793	529.133
ENSG00000100311	1.79305	2.22392e-18	2.78488e-17	PDGFB	protein_coding	62.2549	225.1	63.042	57.3304	66.3923	262.076	217.794	195.429
ENSG00000116117	2.23199	2.44012e-18	3.04637e-17	PARD3B	protein_coding	34.5718	170.373	37.2435	36.7397	29.7321	208.651	148.378	154.09
ENSG00000152684	1.07669	2.77401e-18	3.45756e-17	PELO	protein_coding	469.686	1006.37	415.911	456.395	536.752	1099.12	909.526	1010.46
ENSG00000168952	2.0435	2.94167e-18	3.6587e-17	STXBP6	protein_coding	61.9644	261.169	62.3634	45.4332	78.0965	203.209	312.508	267.791
ENSG00000127241	3.77034	4.66011e-18	5.757e-17	MASP1	protein_coding	9.94137	126.121	7.94134	18.3986	3.48413	99.8916	148.214	130.257
ENSG00000135346	1.95414	4.70065e-18	5.80273e-17	CGA	protein_coding	53.9982	214.981	61.3093	47.9923	52.693	198.181	261.871	184.891
ENSG00000128309	1.17669	4.93773e-18	6.09085e-17	MPST	protein_coding	190.758	436.008	187.47	180.523	204.281	410.743	444.927	452.356
ENSG00000188486	1.21195	5.14731e-18	6.33991e-17	H2AX	protein_coding	205.064	480.964	225.921	186.949	202.321	457.894	527.541	457.456
ENSG00000157502	2.22396	6.00145e-18	7.37544e-17	PWWP3B	protein_coding	32.67	159.136	37.9555	32.9692	27.0853	176.909	131.492	169.008
ENSG00000087076	3.53187	7.69665e-18	9.42369e-17	HSD17B14	protein_coding	6.83411	83.7052	6.90734	8.58513	5.00987	75.4706	88.1407	87.5043
ENSG00000164823	1.26639	7.86339e-18	9.61359e-17	OSGIN2	protein_coding	212.17	521.718	221.282	218.85	196.377	569.967	556.33	438.857
ENSG00000115232	1.12539	8.36378e-18	1.02102e-16	ITGA4	protein_coding	797.88	1766.74	703.967	977.167	712.508	1971.22	1668.16	1660.85
ENSG00000007237	2.1708	8.98732e-18	1.09472e-16	GAS7	protein_coding	60.2941	284.583	59.7433	45.4397	75.6994	376.664	271.828	205.257
ENSG00000196628	1.40667	9.05451e-18	1.10209e-16	TCF4	protein_coding	429.72	1171.24	371.787	444.645	472.728	1514.74	904.44	1094.55
ENSG00000139793	1.14025	1.1549e-17	1.39952e-16	MBNL2	protein_coding	256.56	575.793	272.211	252.213	245.257	625.902	502.004	599.475
ENSG00000101928	1.31388	1.78568e-17	2.14815e-16	MOSPD1	protein_coding	135.426	343.331	130.221	137.924	138.132	344.413	372.37	313.211
ENSG00000130005	1.06115	1.79368e-17	2.15464e-16	GAMT	protein_coding	267.622	565.513	269.526	265.37	267.971	559.367	614.645	522.527
ENSG00000085871	1.84026	1.8721e-17	2.2472e-16	MGST2	protein_coding	60.189	220.205	70.1302	51.4805	58.9562	192.65	260.587	207.377
ENSG00000134574	2.41221	1.92547e-17	2.30791e-16	DDB2	protein_coding	33.3115	177.743	49.4537	27.779	22.7017	176.691	205.837	150.703
ENSG00000144476	2.67697	2.19412e-17	2.6261e-16	ACKR3	protein_coding	23.7276	152.124	33.8744	15.3379	21.9704	175.821	114.363	166.188
ENSG00000030110	1.15114	2.21899e-17	2.65395e-16	BAK1	protein_coding	202.987	456.757	215.29	184.239	209.432	444.936	483.258	442.077
ENSG00000140092	1.71278	2.40303e-17	2.86991e-16	FBLN5	protein_coding	194.157	652.625	157.988	276.366	148.117	597.64	748.803	611.432
ENSG00000117643	2.29037	2.42168e-17	2.89009e-16	MAN1C1	protein_coding	38.5182	194.976	33.0492	51.1672	31.3383	205.956	233.787	145.185
ENSG00000069011	3.81669	3.00926e-17	3.57069e-16	PITX1	protein_coding	5.398	83.1891	6.98124	3.11226	6.10049	83.6093	94.9916	70.9664
ENSG00000002587	2.07687	3.10388e-17	3.67767e-16	HS3ST1	protein_coding	89.2387	377.328	135.947	69.5575	62.2119	310.944	431.635	389.406
ENSG00000261787	3.97461	3.56441e-17	4.20224e-16	TCF24	protein_coding	5.60904	86.5661	5.19018	10.1106	1.52635	86.5111	85.8894	87.2978
ENSG00000167315	1.00029	4.22287e-17	4.96788e-16	ACAA2	protein_coding	304.452	614.748	300.951	302.792	309.612	586.057	670.204	587.984
ENSG00000106004	4.26072	4.3252e-17	5.08103e-16	HOXA5	protein_coding	6.66226	102.714	13.9571	4.09219	1.93745	136.129	93.5787	78.434
ENSG00000143867	2.99464	4.39523e-17	5.15963e-16	OSR1	protein_coding	11.2778	95.2521	9.50738	9.48917	14.8368	98.459	103.522	83.775
ENSG00000114529	2.22807	4.82604e-17	5.65732e-16	C3orf52	protein_coding	31.7398	156.573	22.0393	34.3407	38.8394	178.192	144.329	147.199
ENSG00000197576	4.18025	4.84503e-17	5.67556e-16	HOXA4	protein_coding	4.23625	80.8388	2.29572	4.31354	6.09947	88.355	68.6889	85.4725
ENSG00000254202	4.65556	5.32271e-17	6.22188e-16	RP11-120I21.2	lncRNA	3.6786	88.1965	5.82498	3.52173	1.68907	128.055	64.953	71.5809
ENSG00000185340	1.64547	5.68483e-17	6.63578e-16	GAS2L1	protein_coding	65.1993	210.975	62.7386	69.996	62.8634	231.128	204.3	197.498
ENSG00000112175	3.89766	6.1302e-17	7.13548e-16	BMP5	protein_coding	4.8815	80.186	3.72698	4.33261	6.58491	97.705	64.8333	78.0197
ENSG00000168398	4.76034	6.35076e-17	7.38701e-16	BDKRB2	protein_coding	2.62745	80.0089	0.926555	2.58508	4.37071	94.6349	77.6204	67.7715
ENSG00000101311	1.79474	6.46324e-17	7.51255e-16	FERMT1	protein_coding	52.1834	186.576	45.0716	50.6872	60.7915	190.272	181.293	188.163
ENSG00000105327	1.10904	6.71043e-17	7.79439e-16	BBC3	protein_coding	255.492	559.917	242.691	239.514	284.27	560.763	603.661	515.327
ENSG00000258655	2.10175	6.84611e-17	7.9464e-16	ARHGAP5-AS1	lncRNA	33.7313	150.797	27.0709	32.9931	41.1297	148.131	161.108	143.152
ENSG00000172123	1.84948	7.82106e-17	9.05894e-16	SLFN12	protein_coding	49.8275	187.271	50.0028	47.3838	52.0959	218.531	163.08	180.202
ENSG00000182168	1.27459	7.90885e-17	9.14779e-16	UNC5C	protein_coding	428.524	1061.65	362.243	490.543	432.785	1268.27	844.831	1071.84
ENSG00000172986	2.06018	7.90335e-17	9.14779e-16	GXYLT2	protein_coding	53.4061	228.911	73.4723	43.7746	42.9715	284.476	200.426	201.832
ENSG00000049860	1.11183	7.92813e-17	9.16367e-16	HEXB	protein_coding	261.649	571.723	240.653	251.416	292.879	530.834	627.701	556.636
ENSG00000110148	2.19065	9.72279e-17	1.11988e-15	CCKBR	protein_coding	28.4284	136.552	28.8878	26.0016	30.3959	156.469	132.425	120.764
ENSG00000247081	2.53216	1.00986e-16	1.16236e-15	BAALC-AS1	lncRNA	18.4753	109.911	23.5652	15.837	16.0236	95.6272	126.089	108.015
ENSG00000187244	1.39127	1.09224e-16	1.25543e-15	BCAM	protein_coding	137.124	372.59	140.15	134.663	136.558	451.761	327.345	338.664
ENSG00000268089	1.60595	1.14985e-16	1.31981e-15	GABRQ	protein_coding	93.3051	291.314	86.6019	96.9903	96.3233	291.33	236.201	346.412
ENSG00000196967	2.41203	1.23396e-16	1.41243e-15	ZNF585A	protein_coding	32.7699	177.015	23.9158	49.7227	24.6712	175.026	209.934	146.084
ENSG00000112183	2.10337	1.31105e-16	1.49548e-15	RBM24	protein_coding	38.8326	176.754	32.3143	43.267	40.9166	225.637	160.703	143.923
ENSG00000079308	1.21456	1.33956e-16	1.52695e-15	TNS1	protein_coding	1359.13	3210.38	1095.82	1630.38	1351.19	3914.53	2707.32	3009.31
ENSG00000110876	1.93418	1.4356e-16	1.63304e-15	SELPLG	protein_coding	41.0737	163.593	34.506	45.9125	42.8025	181.473	151.094	158.213
ENSG00000109819	1.18716	1.46793e-16	1.66867e-15	PPARGC1A	protein_coding	229.614	533.614	199.137	260.054	229.65	569.361	475.683	555.797
ENSG00000169071	2.7511	1.54342e-16	1.75207e-15	ROR2	protein_coding	25.9439	182.782	23.5282	42.7553	11.5483	215.455	174.53	158.362
ENSG00000140931	1.00137	1.5556e-16	1.76469e-15	CMTM3	protein_coding	404.014	824.361	361.721	416.775	433.546	923.788	774.823	774.473
ENSG00000182240	1.72083	1.63419e-16	1.84876e-15	BACE2	protein_coding	77.1551	265.261	71.9612	78.9358	80.5684	309.59	284.612	201.583
ENSG00000152818	1.19891	1.91893e-16	2.162e-15	UTRN	protein_coding	734.397	1719.02	614.653	781.54	806.997	2028.1	1346.32	1782.65
ENSG00000152689	3.00335	2.074e-16	2.33194e-15	RASGRP3	protein_coding	15.119	128.022	18.834	19.171	7.35204	164.709	103.742	115.615
ENSG00000172137	1.60389	2.19591e-16	2.46398e-15	CALB2	protein_coding	80.7594	252.257	100.059	67.0547	75.1641	264.171	250.517	242.084
ENSG00000173511	1.18771	2.42217e-16	2.71234e-15	VEGFB	protein_coding	173.115	399.797	176.552	166.317	176.477	375.251	444.38	379.76
ENSG00000196839	2.31875	2.51413e-16	2.81151e-15	ADA	protein_coding	24.0275	127.087	19.6086	22.5087	29.9653	143.382	122.318	115.562
ENSG00000197635	2.75376	2.89951e-16	3.23808e-15	DPP4	protein_coding	14.0455	99.0334	11.9479	15.1605	15.0281	86.7739	99.71	110.616
ENSG00000155629	3.73349	2.96013e-16	3.30354e-15	PIK3AP1	protein_coding	8.07514	99.5861	15.9481	5.50879	2.76852	85.3582	126.513	86.8871
ENSG00000185532	1.18501	3.01208e-16	3.35699e-15	PRKG1	protein_coding	359.302	836.872	395.223	331.197	351.486	1026.69	709.08	774.845
ENSG00000143162	1.04518	3.07265e-16	3.42218e-15	CREG1	protein_coding	261.548	545.92	274.418	239.607	270.62	524.91	590.813	522.038
ENSG00000197256	1.96492	3.09805e-16	3.44815e-15	KANK2	protein_coding	136.219	550.541	90.5101	202.48	115.666	702.647	468.339	480.637
ENSG00000118526	2.45239	3.61326e-16	4.01347e-15	TCF21	protein_coding	18.816	107.18	20.0778	17.8763	18.4938	96.7231	107.744	117.074
ENSG00000162337	1.07536	3.6798e-16	4.08189e-15	LRP5	protein_coding	438.416	938.668	374.679	475.387	465.18	921.387	1065	829.613
ENSG00000142694	1.88225	4.48221e-16	4.95865e-15	EVA1B	protein_coding	53.5234	204.596	62.7676	43.578	54.2247	212.214	235.966	165.608
ENSG00000150995	1.50308	4.63298e-16	5.11859e-15	ITPR1	protein_coding	202.309	590.056	192.688	248.056	166.183	692.225	625.971	451.973
ENSG00000184261	2.54537	4.80692e-16	5.30366e-15	KCNK12	protein_coding	17.0283	105.806	17.8834	15.7988	17.4026	126.778	97.36	93.2797
ENSG00000134901	1.32151	4.97807e-16	5.47422e-15	POGLUT2	protein_coding	123.82	314.996	127.364	129.474	114.62	303.129	348.732	293.128
ENSG00000148120	1.4933	4.99361e-16	5.48766e-15	AOPEP	protein_coding	81.9308	236.279	87.2075	88.1766	70.4082	235.233	239.93	233.674
ENSG00000123131	1.03646	5.15163e-16	5.65754e-15	PRDX4	protein_coding	451.101	935.673	458.708	458.85	435.745	865.883	1110.42	830.718
ENSG00000075426	1.24256	5.22012e-16	5.72515e-15	FOSL2	protein_coding	309.508	751.355	346.614	303.434	278.477	888.921	595.575	769.568
ENSG00000172456	1.99307	5.42202e-16	5.9387e-15	FGGY	protein_coding	57.3278	238.585	40.5539	56.2944	75.1351	280.041	250.301	185.414
ENSG00000155011	2.1372	5.4451e-16	5.96002e-15	DKK2	protein_coding	52.3774	243.382	30.9653	67.3386	58.8284	279.932	185.076	265.139
ENSG00000109861	1.59856	6.24499e-16	6.81748e-15	CTSC	protein_coding	115.377	357.929	115.046	130.263	100.821	311.528	459.194	303.063
ENSG00000123130	1.20129	6.36332e-16	6.93749e-15	ACOT9	protein_coding	185.979	438.476	192.456	169.858	195.623	481.995	452.611	380.823
ENSG00000186479	1.19669	6.80114e-16	7.40016e-15	RGS7BP	protein_coding	264.211	616.673	283.36	266.009	243.264	665.194	499.357	685.466
ENSG00000131747	1.26241	6.84397e-16	7.44186e-15	TOP2A	protein_coding	191.612	471.756	190.054	196.295	188.487	522.271	511.827	381.169
ENSG00000040275	1.15231	7.1635e-16	7.76885e-15	SPDL1	protein_coding	275.72	626.016	296.746	261.355	269.059	712.352	645.836	519.86
ENSG00000065485	1.39207	7.18022e-16	7.78188e-15	PDIA5	protein_coding	128.618	343.942	106.295	145.234	134.326	339.52	380.299	312.007
ENSG00000170430	1.52715	7.68681e-16	8.32544e-15	MGMT	protein_coding	77.1685	227.018	75.2178	77.4713	78.8165	207.322	254.922	218.811
ENSG00000198286	2.3796	7.77593e-16	8.41645e-15	CARD11	protein_coding	19.5972	108.465	17.7621	19.9203	21.1091	119.537	98.2843	107.574
ENSG00000067177	1.13289	7.79382e-16	8.43029e-15	PHKA1	protein_coding	180.946	405.266	169.285	195.512	178.04	431.98	397.327	386.491
ENSG00000162614	1.73867	8.79254e-16	9.47334e-15	NEXN	protein_coding	152.144	524.87	123.898	202.087	130.447	694.503	470.684	409.424
ENSG00000140511	2.27179	9.16428e-16	9.86743e-15	HAPLN3	protein_coding	25.4334	129.049	26.6919	22.3091	27.2993	136.037	105.77	145.339
ENSG00000181744	1.48663	9.26298e-16	9.96072e-15	DIPK2A	protein_coding	193.113	555.513	147.298	249.504	182.537	608.024	594.409	464.105
ENSG00000175482	1.45038	1.00946e-15	1.08268e-14	POLD4	protein_coding	101.311	282.153	95.3884	122.539	86.0058	282.806	287.985	275.67
ENSG00000166863	4.56497	1.18305e-15	1.26394e-14	TAC3	protein_coding	2.56017	71.5846	2.60887	1.2682	3.80342	75.6295	69.9235	69.2007
ENSG00000001036	1.21742	1.24324e-15	1.32482e-14	FUCA2	protein_coding	221.286	521.751	189.533	241.576	232.749	453.39	601.488	510.375
ENSG00000139117	2.03953	1.24273e-15	1.32482e-14	CPNE8	protein_coding	42.7567	185.064	31.0552	46.9236	50.2915	232.582	159.101	163.51
ENSG00000037965	4.98342	1.39581e-15	1.48356e-14	HOXC8	protein_coding	2.03781	71.0065	1.86538	2.60238	1.64566	59.3521	74.0829	79.5847
ENSG00000144655	1.03051	1.42989e-15	1.51881e-14	CSRNP1	protein_coding	324.449	668.28	308.277	319.799	345.27	580.423	754.438	669.981
ENSG00000161642	1.47094	1.52406e-15	1.61687e-14	ZNF385A	protein_coding	95.9437	273.63	76.9711	109.804	101.056	282.73	253.608	284.553
ENSG00000197903	2.08531	1.58668e-15	1.68211e-14	H2BC12	protein_coding	31.2519	139.808	31.2375	27.3179	35.2002	160.573	139.481	119.369
ENSG00000254087	2.03981	1.59443e-15	1.68816e-14	LYN	protein_coding	45.8106	193.81	57.4904	31.5839	48.3574	235.095	175.557	170.779
ENSG00000188290	1.40629	1.66728e-15	1.76303e-14	HES4	protein_coding	105.529	287.01	101.567	95.0562	119.964	285.038	316.056	259.935
ENSG00000123243	2.68157	1.6993e-15	1.79574e-14	ITIH5	protein_coding	15.7013	106.155	12.8809	14.9756	19.2474	90.2705	96.1884	132.005
ENSG00000135324	2.54605	1.71327e-15	1.80934e-14	MRAP2	protein_coding	18.0688	109.385	18.6605	19.0913	16.4546	80.4923	130.563	117.099
ENSG00000136770	1.07318	1.9232e-15	2.02456e-14	DNAJC1	protein_coding	230.918	495.661	229.849	221.854	241.051	529.827	518.624	438.532
ENSG00000173852	1.07148	2.0357e-15	2.13755e-14	DPY19L1	protein_coding	232.24	499.638	223.85	227.712	245.159	552.679	500.596	445.639
ENSG00000015532	1.10896	2.18027e-15	2.28499e-14	XYLT2	protein_coding	235.443	520.928	240.956	233.459	231.913	604.38	500.751	457.652
ENSG00000064692	1.29201	2.2331e-15	2.33887e-14	SNCAIP	protein_coding	163.806	413.2	152.209	175.535	163.675	480.944	339.79	418.866
ENSG00000110013	1.17973	2.23913e-15	2.34371e-14	SIAE	protein_coding	156.393	358.377	159.492	165.026	144.662	334.037	358.138	382.957
ENSG00000162413	1.16093	2.43611e-15	2.54023e-14	KLHL21	protein_coding	340.835	782.265	289.14	384.026	349.338	927.482	744.482	674.83
ENSG00000185112	1.72092	2.49754e-15	2.60264e-14	FAM43A	protein_coding	48.6972	165.597	44.7417	51.1466	50.2031	161.296	169.482	166.012
ENSG00000125398	1.02116	2.62785e-15	2.73498e-14	SOX9	protein_coding	226.16	464.037	218.032	220.1	240.348	443.907	464.02	484.184
ENSG00000152284	1.65141	2.76075e-15	2.86788e-14	TCF7L1	protein_coding	75.7498	249.155	63.8738	76.3772	86.9985	303.724	233.877	209.865
ENSG00000103196	4.63627	2.81297e-15	2.91846e-14	CRISPLD2	protein_coding	2.79687	77.5575	3.2525	2.09801	3.04011	93.1798	96.4504	43.0424
ENSG00000005073	2.57792	3.00012e-15	3.11068e-14	HOXA11	protein_coding	15.8005	100.42	13.5766	21.0448	12.7802	112.346	93.4868	95.4266
ENSG00000130513	1.00111	3.52036e-15	3.63638e-14	GDF15	protein_coding	235.584	477.285	253.348	222.923	230.482	472.111	486.653	473.09
ENSG00000170989	3.01243	4.32792e-15	4.4345e-14	S1PR1	protein_coding	9.67983	83.011	11.4077	10.1644	7.46746	70.8232	95.74	82.4697
ENSG00000134853	2.19862	4.72631e-15	4.8367e-14	PDGFRA	protein_coding	47.6343	230.598	52.6206	52.7688	37.5136	325.842	211.091	154.861
ENSG00000166387	2.39475	5.0247e-15	5.13253e-14	PPFIBP2	protein_coding	35.9745	193.94	22.9456	25.5481	59.4299	183.573	169.399	228.848
ENSG00000145390	1.20116	5.49809e-15	5.60567e-14	USP53	protein_coding	332.299	784.668	315.761	325.616	355.521	988.417	637.919	727.666
ENSG00000145794	1.73118	5.52392e-15	5.62854e-14	MEGF10	protein_coding	108.207	375.52	125.324	97.6775	101.618	473.192	402.656	250.711
ENSG00000165886	1.38587	5.69654e-15	5.79014e-14	UBTD1	protein_coding	108.168	287.836	113.936	108.582	101.986	260.051	337.005	266.453
ENSG00000100867	1.12707	5.79682e-15	5.88482e-14	DHRS2	protein_coding	166.891	369.951	152.744	172.223	175.708	355.659	387.867	366.328
ENSG00000057704	2.10256	6.23368e-15	6.30893e-14	TMCC3	protein_coding	39.1062	169.556	57.6447	31.0469	28.6271	171.951	155.439	181.279
ENSG00000269113	3.05288	6.29376e-15	6.36584e-14	TRABD2B	protein_coding	10.8423	97.6198	12.5296	12.3802	7.61703	116.529	59.9887	116.342
ENSG00000073350	3.3403	6.53615e-15	6.59485e-14	LLGL2	protein_coding	9.871	101.347	5.0555	10.4302	14.1273	134.157	95.6255	74.2586
ENSG00000158747	1.42797	6.96882e-15	7.02282e-14	NBL1	protein_coding	138.828	379.55	108.187	146.753	161.543	326.746	440.047	371.858
ENSG00000134245	1.86569	6.98089e-15	7.03069e-14	WNT2B	protein_coding	107.792	398.26	156.481	100.396	66.4978	350.04	382.196	462.546
ENSG00000240498	6.23022	7.15402e-15	7.19628e-14	CDKN2B-AS1	lncRNA	5.083	417.516	10.6995	0.582141	3.96733	423.657	473.327	355.565
ENSG00000080493	2.09867	7.44912e-15	7.48401e-14	SLC4A4	protein_coding	28.706	130.226	31.2222	29.6107	25.285	156.298	118.568	115.813
ENSG00000189171	1.29823	8.31388e-15	8.32245e-14	S100A13	protein_coding	130.917	327.228	134.102	128.934	129.715	291.663	384.552	305.469
ENSG00000156463	2.4213	8.70139e-15	8.70508e-14	SH3RF2	protein_coding	19.715	109.327	13.6319	25.4577	20.0554	106.754	114.156	107.072
ENSG00000203485	1.36533	9.15919e-15	9.15198e-14	INF2	protein_coding	154.587	407.318	159.935	184.869	118.956	443.265	410.518	368.172
ENSG00000234840	3.75916	9.2161e-15	9.20031e-14	LINC01239	lncRNA	5.00763	74.1911	4.27044	7.8273	2.92515	92.1609	54.7932	75.6192
[truncated: 896 more rows]

## Sheet: Significantly downreg genes
geneID	LogFC	pvalue	padj	geneName	geneType	MeanWT	MeanKO	WT1	WT2	WT3	KO1	KO2	KO3
[truncated: 654 more rows]

[truncated: 10 more sheets: Bio Process Dwn, Bio Process Up, Cell Component Dwn, Cell Component Up, Mol Function Dwn, Mol Function Up, KEGG pathways down, KEGG pathways Up, Reactome Dwn, Reactome Up]
