# Supplementary material for: The long noncoding RNA nHOTAIRM1 is necessary for differentiation and activity of iPSC-derived spinal motor neurons
Source: Cell Death Dis. 2023 Nov 14;14(11):741. doi: 10.1038/s41419-023-06196-y (PMC10646148; doi:10.1038/s41419-023-06196-y)
Supplement: Supplementary file 2 — Data Set 2 [file 41419_2023_6196_MOESM2_ESM.xlsx]

## Sheet: RNA Pulldown DNA Probes
nHOTAIRM1 probe 01	TCGTCCTACGCTCATAAATC
nHOTAIRM1 probe 02	GGACTATGGCTGGTTTCTGG
nHOTAIRM1 probe 03	CTTCCTCCGCTAAATCTCAG
nHOTAIRM1 probe 04	GGAAGTTCCAATGACAACGC
nHOTAIRM1 probe 05	TGGCTCTTAACAGCAAAGGC
nHOTAIRM1 probe 06	GGGGCGGGTTGATTTAAGAA
nHOTAIRM1 probe 07	GCAGCATGTAAGCAACATGT
nHOTAIRM1 probe 08	ggcaaaacagacCGTGAGAA
nHOTAIRM1 probe 09	gagcgccggggatttaaatg
nHOTAIRM1 probe 10	caaatcggcctttgcagtcg
nHOTAIRM1 probe 11	agaacgcagcttttgctctt
nHOTAIRM1 probe 12	gccagttcatctttcattga
nHOTAIRM1 probe 13	ccataaatccctccacattt
nHOTAIRM1 probe 14	gtttcaaacacccacatttc
nHOTAIRM1 probe 15	cagtctccaggtcaataact
nHOTAIRM1 probe 16	gagtaacacggagtttcttt
nHOTAIRM1 probe 17	ccaagcccaagctcttgaaa
nHOTAIRM1 probe 18	agaggcagaattggacagtc
LacZ probe 01	AATGTGAGCGAGTAACAACC
LacZ probe 02	AATAATTCGCGTCTGGCCTT
LacZ probe 03	AATTCAGACGGCAAACGCT
LacZ probe 04	ATCTTCCAGATAACTGCCGT

## Sheet: RNA FISH DNA Probes
nHOTAIRM1 probe 01	TCGTCCTACGCTCATAAATC
nHOTAIRM1 probe 02	GGACTATGGCTGGTTTCTGG
nHOTAIRM1 probe 03	CTTCCTCCGCTAAATCTCAG
nHOTAIRM1 probe 04	GGAAGTTCCAATGACAACGC
nHOTAIRM1 probe 05	TGGCTCTTAACAGCAAAGGC
nHOTAIRM1 probe 06	GGGGCGGGTTGATTTAAGAA
nHOTAIRM1 probe 07	GCAGCATGTAAGCAACATGT
nHOTAIRM1 probe 08	ggcaaaacagacCGTGAGAA
nHOTAIRM1 probe 09	gagcgccggggatttaaatg
nHOTAIRM1 probe 10	caaatcggcctttgcagtcg
nHOTAIRM1 probe 11	agaacgcagcttttgctctt
nHOTAIRM1 probe 12	gccagttcatctttcattga
nHOTAIRM1 probe 13	ccataaatccctccacattt
nHOTAIRM1 probe 14	gtttcaaacacccacatttc
nHOTAIRM1 probe 15	cagtctccaggtcaataact
nHOTAIRM1 probe 16	gagtaacacggagtttcttt
nHOTAIRM1 probe 17	ccaagcccaagctcttgaaa
nHOTAIRM1 probe 18	agaggcagaattggacagtc

## Sheet: List of oligonucleotides
AKAP9_FW	GCTGAACGAGATGCCATAGAC
AKAP9_REV	GTTCTTGTAGGCGGGTAGTAGA
APOE_FW	CACTGGGTCGCTTTTGGG
APOE_REV	GGGTCAGTTGTTCCTCCAGT
ATP5O_FW	ACTCGGGTTTGACCTACAGC
ATP5O_REV	GGTACTGAAGCATCGCACCT
CACNA1D_FW	GCTGAAGCGAGAATAAGGGC
CACNA1D_REV	AGGAAGTCTGGTGCCTCTTG
CADPS2_FW	CATCCAGGGCACAGAGTTTG
CADPS2_REV	TGGCCAGAACAGGAATTTGC
CALB2_FW	CAAGAGCTGGAGAAGGCAAG
CALB2_REV	GCCATCTCGATTTTCCCATCT
CAPN6_FW	CCATCCAGGGCCTCATAACA
CAPN6_REV	GAACAGGAATGGGACCCTCA
CHAT_FW	CTCAGCTACAAGGCCCTGCT
CHAT_REV	ACCAGCGTGTCCTGGGTATG
CNR1_FW	ATTTGAGCCCACGTACAGGA
CNR1_REV	CTAACCCTGGTGAGCAGTGA
CNTNAP4_FW	ACAGAGAAGAAGGAGTGGTCT
CNTNAP4_REV	CCTGCCCAATACCAGAGATTTG
COL3A1_FW	AGGAAGCTGTTGAAGGAGGATG
COL3A1_REV	GGTTGGGGCAGTCTAATTCTTG
COL6A6_FW	TCGTGGAGACTTTTGGAGGT
COL6A6_REV	GTCTTGAACAACAGATGCCAGA
CXCL12_FW	AGTGGGTCTAGCGGAAAGTC
CXCL12_REV	CACTCCAAACTGTGCCCTTC
DCC_FW	TATGCAAACGGTCCAGTCCA
DCC_REV	ATCATCAGTAGAGACGCCCG
DLL4_FW	TACTTGTGATGAGGGCTGGG
DLL4_FW	GGCTCCAACTGCGAGAAGAA
DLL4_REV	AGCTCACAGTCCACACCAG
DLL4_REV	CACAGTAGGTGCCCGTGAAT
EGR2_FW	GCCCCTTTGACCAGATGAAC
EGR2_REV	AAAGCTGCTGGGATATGGGA
EPHB1_FW	ATCTCTGGTGATTGCTCGGG
EPHB1_REV	CAGTGGGAGCAGCCTTCAG
ETV1_FW	TGGTAGCTCTTCTGGATGACC
ETV1_REV	AGTAATAGCGGAGTGAACGG
FN1_FW	ACTTCCTCCAGAGCAAAGGG
FN1_REV	GGCCAGTCCTACAACCAGTA
GAD1_FW	CCTCCAAGAACCTGCTTTCC
GAD1_REV	GTGGGTGATGAAAGTCCAGC
GALR1_FW	GCCAGCAACCAGACCTTCT
GALR1_REV	GGATGCTTCAGACTTCTTTGACA
GAPDH_FW	CCAAAATCAAGTGGGGCGAT
GAPDH_REV	GGCAGAGATGATGACCCTTT
GNG3_FW	CCTTCAGGTACCAGCCATCC
GNG3_REV	GGGTCAGTGGAGGGTACCAA
GRIA1_FW	GTCTGCTTCATTACGCCGAG
GRIA1_REV	TGTCACCTGCCAGTTCTTCT
GRIK3_FW	AGGATGGCGATGGTGATCTT
GRIK3_REV	TTCGAGAAGATGTGGGCCTT
HB9_FW	GAGACCCAGGTGAAGATTTG
HB9_REV	CCTTCTGTTTCTCCGCTTCC
ISL1_FW	AAGGTGGAGCTGCATTGGTTTG
ISL1_REV	TAAACCAGCTACAGGACAGGCC
LHX1_FW	CTACACCCAAGCCCACCC
LHX1_REV	TGCTTCATCCTCCGCTCC
LHX3_FW	CGGACCCAGTTCTGACCTATCC
LHX3_REV	GTGTGAGGTGCAGGGTGGAG
LHX4_FW	GCTCCGAGATGATGCAGAGT
LHX4_REV	TGTGCCAGTGTCTGTCCAG
LMO4_FW	TCGATTCCTGCGAGTGAACT
LMO4_REV	GCAGTAGTGGATTGCTCTGAAG
NANOG_FW	CCAAATTCTCCTGCCAGTGAC
NANOG_REV	CACGTGGTTTCCAAACAAGAAA
NDNF_FW	CGGATGGGGAACTAGACGAT
NDNF_REV	CTTTGGAGTGGAAGCTGAGC
nHOTAIRM1_FW	GTTGCTTACATGCTGCGTTTTC
nHOTAIRM1_REV	TTTCAAACACCCACATTTCAACC
NRCAM_FW	AGAGGCTGAGGTGAGAGGAT
NRCAM_REV	GAGGGGATAGCTTCGTCGAG
OCT4_FW	ATGCATTCAAACTGAGGTGCCTGC
OCT4_REV	AACTTCACCTTCCCTCCAACCAGT
OLIG2_FW	GCTCCTCAAATCGCATCCAG
OLIG2_REV	CTGCTGCCCTTACTCCGG
PCLO_FW	AGCGTTCTATGTCTGACCCC
PCLO_REV	AGGAGGTGGATTTGGCAGAG
pre-GAPDH_FW	CTGGGGGTAAGGAGATGCTG
pre-GAPDH_REV	TTACCAGAGTTAAAAGCAGCCC
PROX1_FW	CCACCACCCTTGTTCACCAG
PROX1_REV	AAGTAGGTCTTCAGCATATTGGA
ROBO1_FW	CTGGCGTCATGTGTCATCTG
ROBO1_REV	CCCAGAGATCCCAGTTCCTC
RORA_FW	AGCGGGAGGTGATGTGGC
RORA_FW	AGCGGGAGGTGATGTGGC
RORA_REV	GTCGGGGCTGGCATACTTC
RORA_REV	GTCGGGGCTGGCATACTTC
SALL1_FW	ATGTGGAATAGCACCCCTGC
SALL1_REV	CGATCTCCTTGCTGTCCTCC
SCN9A_FW	GCGAGCACATGAAAAGAGGT
SCN9A_REV	CATCGGCAAATTCAGTCTCAGA
SEMA3E_FW	TCTCCTCTTCCACTACCTCCA
SEMA3E_REV	CCCCACGATCTTTACAAGCG
SEMA6D_FW	CGGTGCTGAGATGTGTTACG
SEMA6D_REV	CCCTGCTCAGAAATGCCAC
SHANK2_FW	GCATTATTGAGGAGAAGACGGT
SHANK2_REV	CATCCACGGACTCCAGGTAC
SLIT3_FW	GTCCCAGTTGCCACACATTT
SLIT3_REV	CATCAACAACGAGCTGCAGG
SPON2_FW	GCTTCACCTTCTCCTCCCC
SPON2_REV	CAGCCGCACCAGTGTCAC
SST_FW	CAGAAGTCCCTGGCTGCT
SST_REV	CTCAAGCCTCATTTCATCCTGC
TACR1_FW	GGGCAGGAGGAAGAAGATGT
TACR1_REV	CCTGCTGGTGATTGGCTATG
TAGLN_FW	GGCTGGTGGAGTGGATCATA
TAGLN_REV	ACCTGCTCCATCTGCTTGAA
TNC_FW	TCCCTGGAATTTATGCCCGT
TNC_REV	GAACTGTCACCGTGTCAACC
TUJ1_FW	CCCGGAACCATGGACAGTGT
TUJ1_REV	TGACCCTTGGCCCAGTTGTT
UNC5A_FW	CAACGGAGGGGAGGAGTG
UNC5A_REV	ACGAGGATGAGGACAAGCAG

## Sheet: List of sgRNAs
sgRNA01	TCATCTTTCATTGAACGGTGGGG
sgRNA02	GTTCATCTTTCATTGAACGGTGG
